# Supplementary material for: Lovemarks and beyond: Examining the link between lovemarks and brand loyalty through customer advocacy in the automobile industry
Source: PLoS One. 2023 Apr 27;18(4):e0285193. doi: 10.1371/journal.pone.0285193 (PMC10138479; doi:10.1371/journal.pone.0285193)
Supplement: S1 Data — (XLSX) [file pone.0285193.s001.xlsx]

## Sheet: Sheet1
BR1	BR2	BR3	BR4	BR5	BR6	BR7	BR8	BL1	BL2	BL3	BL4	BL5	CA1	CA2	CA3	CA4	CON1	CON2	CON3	CON4	COG1	COG2	COG3	COG4	AFF1	AFF2	AFF3	AFF4	AFF5	GLOBAL	Gender	Province	punjab	khyber pukhtunkhawa	Sind	Balochistan	Age	age less than 30	age 30-40	age 41-60	age 61 and above	Income	income less than 40k/month	income 40k-49k/month	income 50k-89k/month	income 90k-150k/month	income 151k or more/month	case id	Affective Loyalty
4	4	4	4	5	5	4	4	4	5	5	4	5	4	4	4	4	5	4	4	4	4	4	4	4	5	4	4	4	4	4	1	1	1	0	0	0	1	1	0	0	0	1	1	0	0	0	0	1	0.67
3	4	3	3	1	4	4	3	3	4	4	5	4	4	1	4	4	5	4	5	5	1	4	4	4	5	3	3	1	4	4	2	4	0	0	0	1	4	0	0	0	1	4	0	0	0	1	0	2	-0.365
3	4	4	1	4	3	4	4	4	3	4	4	5	4	4	1	4	4	1	4	4	4	4	1	4	3	4	1	3	3	4	1	4	0	0	0	1	4	0	0	0	1	4	0	0	0	1	0	3	-0.702
4	4	3	3	3	3	4	3	4	3	3	4	2	3	3	3	3	5	4	5	4	4	4	4	4	4	4	4	4	4	3	1	4	0	0	0	1	3	0	0	1	0	5	0	0	0	0	1	4	0.483
4	5	5	4	4	5	4	1	4	5	4	5	1	3	3	1	3	5	2	4	4	3	1	4	3	4	1	4	4	3	3	1	4	0	0	0	1	2	0	1	0	0	4	0	0	0	1	0	5	-0.339
2	1	2	1	1	2	4	1	3	4	1	2	2	2	1	2	1	1	2	1	2	1	2	1	1	4	3	3	4	3	4	1	4	0	0	0	1	2	0	1	0	0	4	0	0	0	1	0	6	-0.121
4	5	4	5	4	5	5	4	2	1	4	4	4	4	4	4	4	4	5	4	4	1	2	1	2	5	5	5	3	5	2	1	4	0	0	0	1	3	0	0	1	0	5	0	0	0	0	1	7	1.063
1	2	1	2	1	2	1	1	1	1	1	2	1	1	2	1	2	5	4	5	4	4	5	4	5	5	4	4	4	4	5	1	4	0	0	0	1	3	0	0	1	0	5	0	0	0	0	1	8	0.67
4	5	4	5	4	5	4	4	5	4	4	4	5	2	1	2	2	5	4	3	4	5	4	5	4	5	4	5	4	5	2	1	3	0	0	1	0	2	0	1	0	0	4	0	0	0	1	0	9	1.068
1	2	1	2	1	2	1	1	4	5	2	1	2	1	2	2	1	1	1	2	1	1	2	2	1	1	2	2	1	2	1	1	3	0	0	1	0	2	0	1	0	0	4	0	0	0	1	0	10	-1.919
4	4	4	3	4	3	4	4	4	3	4	5	4	3	4	3	4	4	5	5	5	4	4	5	4	4	5	3	4	5	4	1	2	0	1	0	0	2	0	1	0	0	5	0	0	0	0	1	11	0.698
1	2	1	2	1	2	2	1	2	2	1	2	1	5	4	4	4	5	4	5	4	5	4	4	5	3	4	4	4	3	1	1	3	0	0	1	0	1	1	0	0	0	5	0	0	0	0	1	12	0.094
1	2	1	2	2	1	4	2	3	4	4	5	5	1	2	1	2	4	4	5	4	5	4	5	4	4	4	4	4	4	2	1	2	0	1	0	0	1	1	0	0	0	5	0	0	0	0	1	13	0.483
4	3	4	4	1	5	5	4	4	4	3	5	5	4	1	4	4	1	2	1	2	4	4	4	1	4	4	4	4	1	4	1	3	0	0	1	0	3	0	0	1	0	5	0	0	0	0	1	14	-0.127
4	3	1	3	4	4	4	4	4	5	1	5	4	1	4	4	4	4	4	5	2	4	1	4	4	5	4	1	4	3	4	1	1	1	0	0	0	4	0	0	0	1	4	0	0	0	1	0	15	-0.117
1	4	3	3	4	3	5	3	3	5	1	4	3	1	2	4	2	4	2	3	4	4	2	4	2	1	3	4	5	4	2	1	3	0	0	1	0	3	0	0	1	0	5	0	0	0	0	1	16	-0.071
3	3	3	3	4	4	1	4	4	5	4	4	3	4	4	3	3	4	3	3	3	5	4	5	5	3	4	5	4	3	4	1	2	0	1	0	0	4	0	0	0	1	5	0	0	0	0	1	17	0.288
4	4	4	4	3	3	2	3	5	4	4	4	3	3	3	3	3	5	5	4	5	4	5	4	5	4	3	4	3	4	3	2	3	0	0	1	0	3	0	0	1	0	4	0	0	0	1	0	18	0.066
2	2	4	3	4	4	4	4	4	3	3	3	4	4	4	4	4	3	3	4	5	5	4	5	4	4	3	5	4	3	4	1	1	1	0	0	0	1	1	0	0	0	1	1	0	0	0	0	19	0.268
4	4	4	4	4	4	3	4	4	3	3	4	4	5	4	4	4	5	3	5	5	5	5	5	4	3	3	3	5	5	5	1	1	1	0	0	0	1	1	0	0	0	1	1	0	0	0	0	20	0.311
4	4	3	3	3	3	4	3	4	4	4	4	4	3	3	3	3	4	4	4	4	5	5	4	4	4	4	3	3	3	3	2	2	0	1	0	0	1	1	0	0	0	2	0	1	0	0	0	21	-0.126
4	4	4	5	5	4	1	4	5	4	1	4	3	4	4	4	1	5	4	5	2	1	4	4	5	1	4	4	4	4	5	1	4	0	0	0	1	1	1	0	0	0	4	0	0	0	1	0	22	-0.076
5	4	5	5	4	4	5	1	4	5	1	4	3	4	4	4	1	4	5	2	5	1	4	4	4	1	4	4	4	4	4	1	4	0	0	0	1	1	1	0	0	0	5	0	0	0	0	1	23	-0.076
3	3	3	4	3	4	3	4	3	5	4	3	5	4	4	4	4	5	4	5	5	4	4	5	5	3	3	4	4	4	4	1	4	0	0	0	1	2	0	1	0	0	5	0	0	0	0	1	24	0.091
4	4	4	3	4	3	4	3	4	5	5	4	5	3	3	4	4	4	4	4	5	5	5	3	3	3	4	5	4	4	3	1	3	0	0	1	0	2	0	1	0	0	4	0	0	0	1	0	25	0.491
3	3	2	2	4	4	4	4	3	4	5	3	4	5	3	4	5	5	4	5	5	4	4	4	5	3	4	5	3	3	5	1	2	0	1	0	0	1	1	0	0	0	4	0	0	0	1	0	26	0.077
4	4	4	3	4	3	4	4	4	4	4	3	3	4	4	4	4	5	3	4	4	5	5	5	5	4	4	4	4	3	3	1	2	0	1	0	0	1	1	0	0	0	4	0	0	0	1	0	27	0.28
2	2	1	2	2	1	2	2	2	1	1	1	2	1	2	1	1	2	2	2	1	1	2	1	1	2	1	2	1	2	1	2	4	0	0	0	1	1	1	0	0	0	4	0	0	0	1	0	28	-1.939
3	3	3	3	2	2	3	2	4	4	5	4	5	4	4	4	5	5	4	5	4	4	4	4	5	4	5	4	3	4	5	2	3	0	0	1	0	2	0	1	0	0	5	0	0	0	0	1	29	0.478
3	4	4	3	4	4	4	4	4	5	3	4	3	4	5	5	5	4	4	5	4	4	5	5	5	4	4	4	4	4	5	2	2	0	1	0	0	3	0	0	1	0	5	0	0	0	0	1	30	0.483
2	2	2	2	1	1	2	1	1	2	2	2	1	4	4	4	4	2	1	1	1	1	2	1	2	4	4	4	4	4	2	2	2	0	1	0	0	4	0	0	0	1	4	0	0	0	1	0	31	0.483
4	3	4	4	4	4	5	4	5	5	2	4	2	5	4	5	5	5	4	4	2	5	4	5	5	5	4	5	5	4	5	1	3	0	0	1	0	4	0	0	0	1	4	0	0	0	1	0	32	1.076
3	4	5	3	3	4	4	3	3	4	3	2	3	4	4	5	5	4	4	4	5	4	4	5	5	4	4	3	4	4	5	2	4	0	0	0	1	2	0	1	0	0	3	0	0	1	0	0	33	0.289
3	4	4	4	4	5	4	4	5	4	4	3	3	5	5	4	5	4	4	5	4	5	5	4	5	4	5	3	4	5	5	1	4	0	0	0	1	3	0	0	1	0	3	0	0	1	0	0	34	0.698
2	2	2	1	1	2	2	1	1	3	1	2	1	4	4	4	5	2	1	2	2	4	4	4	5	4	3	4	4	3	5	1	4	0	0	0	1	4	0	0	0	1	4	0	0	0	1	0	35	0.074
3	4	3	3	3	2	4	3	3	4	4	4	5	5	4	4	5	4	4	4	4	5	4	4	5	3	3	4	4	3	5	1	1	1	0	0	0	1	1	0	0	0	4	0	0	0	1	0	36	-0.113
4	4	4	5	4	5	5	4	4	5	4	4	5	4	4	4	4	5	4	4	4	4	4	4	4	3	3	3	3	3	4	2	1	1	0	0	0	2	0	1	0	0	4	0	0	0	1	0	37	-0.519
1	2	1	2	2	1	2	2	1	2	1	2	1	2	1	2	1	2	1	1	2	2	1	2	1	1	2	1	2	1	1	2	1	1	0	0	0	3	0	0	1	0	5	0	0	0	0	1	38	-2.105
4	3	4	4	5	4	4	5	3	4	5	5	5	4	5	4	5	4	4	4	5	4	5	4	5	4	4	5	4	4	5	2	1	1	0	0	0	4	0	0	0	1	4	0	0	0	1	0	39	0.678
4	3	4	3	3	4	3	3	3	3	2	1	1	5	5	5	5	5	5	4	4	5	5	5	5	4	3	4	4	3	5	1	1	1	0	0	0	1	1	0	0	0	4	0	0	0	1	0	40	0.074
4	3	4	4	3	4	4	3	3	5	5	5	4	5	5	4	5	4	4	5	4	5	5	4	5	4	4	4	4	4	5	1	2	0	1	0	0	2	0	1	0	0	3	0	0	1	0	0	41	0.483
4	3	3	3	4	4	4	4	4	3	5	4	4	5	5	5	5	4	5	4	3	4	4	4	4	3	4	4	4	4	4	2	2	0	1	0	0	3	0	0	1	0	3	0	0	1	0	0	42	0.297
3	3	4	4	3	4	4	3	3	4	4	4	5	5	5	5	4	4	4	5	5	5	5	5	4	4	4	4	4	4	4	1	3	0	0	1	0	4	0	0	0	1	4	0	0	0	1	0	43	0.483
2	2	2	3	3	2	5	3	4	5	4	4	4	2	1	2	2	5	4	5	4	5	4	5	5	4	5	4	5	4	2	2	3	0	0	1	0	4	0	0	0	1	4	0	0	0	1	0	44	0.901
4	4	4	4	5	5	4	5	2	5	5	4	4	1	2	2	1	4	3	5	5	5	4	5	4	5	4	5	4	5	1	1	4	0	0	0	1	4	0	0	0	1	5	0	0	0	0	1	45	1.068
4	3	3	4	4	5	5	4	4	3	4	4	3	5	5	5	5	4	4	3	4	4	4	4	4	4	5	4	5	4	4	2	4	0	0	0	1	4	0	0	0	1	4	0	0	0	1	0	46	0.901
1	2	2	1	1	2	2	1	2	2	2	1	2	2	1	2	2	1	2	2	2	2	1	2	2	1	2	2	1	2	2	1	4	0	0	0	1	4	0	0	0	1	4	0	0	0	1	0	47	-1.919
3	3	4	3	3	4	3	3	2	3	3	3	4	4	3	4	4	4	4	5	5	4	5	4	4	4	5	4	5	4	4	2	4	0	0	0	1	4	0	0	0	1	4	0	0	0	1	0	48	0.901
3	4	3	3	3	4	2	3	2	4	3	4	4	5	5	5	4	3	5	4	5	5	5	5	4	5	4	3	5	4	4	1	3	0	0	1	0	3	0	0	1	0	3	0	0	1	0	0	49	0.687
5	3	5	4	5	4	4	5	4	3	4	5	5	5	4	5	5	5	4	4	3	5	4	5	5	5	5	5	5	5	5	2	3	0	0	1	0	3	0	0	1	0	3	0	0	1	0	0	50	1.485
3	2	2	3	3	2	2	3	1	2	1	1	1	5	5	5	4	1	2	2	1	5	5	5	4	4	4	4	5	5	4	2	3	0	0	1	0	3	0	0	1	0	2	0	1	0	0	0	51	0.898
4	5	5	5	4	5	4	4	4	3	3	3	4	5	5	4	4	4	4	4	4	5	5	4	4	4	3	4	4	4	4	2	2	0	1	0	0	2	0	1	0	0	2	0	1	0	0	0	52	0.277
3	4	3	3	4	4	5	4	5	4	3	5	3	4	4	4	5	4	5	3	4	4	4	4	5	5	5	3	4	4	5	1	2	0	1	0	0	2	0	1	0	0	2	0	1	0	0	0	53	0.682
3	3	3	3	2	2	2	2	2	1	2	2	2	2	2	1	2	1	4	5	5	2	2	1	2	1	2	1	2	1	2	1	2	0	1	0	0	2	0	1	0	0	3	0	0	1	0	0	54	-2.105
1	1	1	1	2	2	2	2	1	2	1	2	1	1	2	1	2	1	2	1	2	1	2	1	2	2	1	2	1	2	2	1	2	0	1	0	0	2	0	1	0	0	3	0	0	1	0	0	55	-1.939
4	4	5	4	4	5	4	4	5	5	3	4	4	4	5	4	4	4	3	3	2	5	5	5	4	5	4	5	4	5	4	1	3	0	0	1	0	1	1	0	0	0	4	0	0	0	1	0	56	1.068
4	4	3	3	3	4	5	3	5	4	4	5	4	5	4	5	4	5	4	5	4	4	3	4	3	5	4	5	5	4	3	1	3	0	0	1	0	1	1	0	0	0	4	0	0	0	1	0	57	1.076
4	5	4	5	4	5	2	4	1	2	1	2	2	4	5	5	5	4	5	3	5	5	4	5	4	4	4	4	4	4	2	1	1	1	0	0	0	2	0	1	0	0	4	0	0	0	1	0	58	0.483
5	4	5	4	5	4	1	5	1	2	3	2	1	4	4	4	5	5	5	5	5	5	5	4	5	3	3	3	3	3	1	1	1	1	0	0	0	1	1	0	0	0	1	1	0	0	0	0	59	-0.519
2	1	2	1	2	2	2	2	2	1	1	2	3	1	2	2	1	4	5	4	5	4	5	4	5	3	3	3	4	4	1	1	1	1	0	0	0	2	0	1	0	0	4	0	0	0	1	0	60	-0.104
4	3	3	3	4	3	4	4	4	4	4	4	3	3	4	3	4	5	4	3	4	5	5	5	4	3	3	3	3	3	4	1	1	1	0	0	0	1	1	0	0	0	4	0	0	0	1	0	61	-0.519
4	4	4	4	5	5	5	5	5	4	4	5	5	4	4	5	4	4	4	5	5	4	4	5	4	4	5	5	5	5	4	1	4	0	0	0	1	1	1	0	0	0	4	0	0	0	1	0	62	1.299
4	4	4	5	5	4	4	5	4	4	5	4	3	4	4	4	5	4	4	3	2	4	4	4	5	4	5	3	5	4	5	1	4	0	0	0	1	1	1	0	0	0	5	0	0	0	0	1	63	0.706
2	2	2	2	1	1	5	1	5	4	1	2	1	1	2	1	2	5	5	5	5	4	4	5	4	3	3	4	4	3	2	1	2	0	1	0	0	2	0	1	0	0	4	0	0	0	1	0	64	-0.113
4	5	4	5	3	4	3	3	3	3	5	5	4	4	5	5	4	4	4	5	5	4	5	5	4	3	3	3	4	3	4	1	3	0	0	1	0	3	0	0	1	0	5	0	0	0	0	1	65	-0.307
3	2	1	3	1	2	5	1	4	5	4	5	4	4	5	4	5	4	5	4	5	4	5	4	5	3	4	5	4	5	5	1	2	0	1	0	0	3	0	0	1	0	5	0	0	0	0	1	66	0.695
2	2	2	3	2	3	1	2	2	2	1	1	2	3	3	4	4	4	4	4	5	3	3	4	4	4	5	4	5	4	4	1	1	1	0	0	0	2	0	1	0	0	4	0	0	0	1	0	67	0.901
4	4	4	3	5	4	5	5	5	4	5	5	4	4	4	4	3	5	5	4	5	4	4	4	5	3	3	4	4	4	5	1	3	0	0	1	0	3	0	0	1	0	5	0	0	0	0	1	68	0.091
4	3	3	3	5	4	4	5	5	5	5	5	5	3	3	4	4	4	4	5	5	5	5	4	4	4	4	4	5	4	4	1	2	0	1	0	0	4	0	0	0	1	5	0	0	0	0	1	69	0.695
3	2	2	2	2	2	2	2	2	2	3	4	3	5	5	4	4	4	5	4	5	5	5	4	4	4	4	4	4	4	4	1	1	1	0	0	0	2	0	1	0	0	5	0	0	0	0	1	70	0.483
3	2	3	3	1	1	4	1	3	4	4	3	4	5	4	4	5	3	4	4	4	5	4	4	5	5	5	5	5	5	5	1	2	0	1	0	0	1	1	0	0	0	4	0	0	0	1	0	71	1.485
2	2	2	1	2	1	2	2	3	2	3	4	3	5	4	4	4	1	2	1	2	1	2	1	2	1	1	2	1	2	2	1	1	1	0	0	0	2	0	1	0	0	5	0	0	0	0	1	72	-2.125
3	5	3	4	4	5	5	4	5	5	4	4	5	4	4	5	4	5	4	5	4	4	4	5	4	4	4	5	5	5	4	1	4	0	0	0	1	2	0	1	0	0	4	0	0	0	1	0	73	1.093
4	3	4	4	4	5	2	4	2	2	1	2	1	4	4	4	3	2	4	5	5	2	1	2	1	3	4	3	3	4	1	1	4	0	0	0	1	2	0	1	0	0	4	0	0	0	1	0	74	-0.109
4	4	4	4	4	5	4	4	4	5	5	3	5	4	5	5	5	3	3	4	4	4	5	5	5	4	3	3	4	3	5	1	2	0	1	0	0	4	0	0	0	1	5	0	0	0	0	1	75	-0.121
2	2	1	1	1	2	2	1	1	2	1	2	1	1	2	1	2	1	2	1	2	1	2	1	2	2	1	2	1	2	2	1	1	1	0	0	0	4	0	0	0	1	4	0	0	0	1	0	76	-1.939
4	3	3	4	4	3	4	4	4	2	3	4	4	4	4	5	5	3	4	4	5	4	4	3	3	3	3	3	4	3	3	1	1	1	0	0	0	3	0	0	1	0	4	0	0	0	1	0	77	-0.307
3	4	4	4	5	5	4	5	4	4	4	4	4	4	4	5	5	4	4	5	5	4	4	3	3	4	5	4	5	4	3	1	1	1	0	0	0	3	0	0	1	0	5	0	0	0	0	1	78	0.901
4	3	4	4	4	5	5	4	5	5	3	5	4	5	4	4	4	4	5	5	4	5	4	4	4	5	5	5	5	4	4	1	1	1	0	0	0	3	0	0	1	0	4	0	0	0	1	0	79	1.282
4	5	4	5	4	5	5	4	5	4	5	4	5	5	5	4	4	5	5	4	4	3	3	4	4	5	5	5	4	4	4	1	1	1	0	0	0	3	0	0	1	0	3	0	0	1	0	0	80	1.071
1	1	2	1	2	1	2	2	2	2	1	2	1	1	2	1	2	2	2	2	2	1	2	1	2	2	1	2	1	2	2	1	1	1	0	0	0	2	0	1	0	0	4	0	0	0	1	0	81	-1.939
4	3	4	4	4	3	2	4	5	4	5	4	4	5	5	4	4	4	5	4	4	5	5	4	4	4	5	4	4	5	4	1	2	0	1	0	0	1	1	0	0	0	5	0	0	0	0	1	82	0.893
4	3	4	3	4	3	4	4	4	4	5	3	5	4	5	4	5	4	4	3	5	4	5	4	5	4	4	5	5	5	5	1	2	0	1	0	0	2	0	1	0	0	5	0	0	0	0	1	83	1.093
4	4	4	4	3	4	4	3	4	3	4	5	5	4	5	5	5	4	4	4	5	4	5	5	5	5	4	5	5	4	5	1	2	0	1	0	0	2	0	1	0	0	5	0	0	0	0	1	84	1.076
2	1	1	2	2	1	2	2	2	1	1	2	1	1	1	2	2	1	2	2	2	1	1	2	2	2	1	2	2	1	2	1	3	0	0	1	0	1	1	0	0	0	5	0	0	0	0	1	85	-1.93
4	4	3	4	3	4	4	3	4	5	4	4	5	4	4	3	5	4	5	4	5	4	4	3	5	4	4	3	3	4	5	1	3	0	0	1	0	2	0	1	0	0	5	0	0	0	0	1	86	0.077
5	5	5	3	4	4	4	4	5	4	5	5	4	4	4	4	4	4	4	3	4	4	4	4	4	5	3	4	4	4	4	1	4	0	0	0	1	2	0	1	0	0	4	0	0	0	1	0	87	0.464
4	3	4	3	3	4	4	3	4	5	4	5	4	4	5	4	4	5	5	4	5	4	5	4	4	3	3	4	4	3	4	1	4	0	0	0	1	3	0	0	1	0	5	0	0	0	0	1	88	-0.113
3	3	3	4	4	3	3	4	4	4	3	5	3	4	4	4	4	4	5	5	4	4	4	4	4	3	3	3	3	3	4	1	4	0	0	0	1	3	0	0	1	0	5	0	0	0	0	1	89	-0.519
5	4	5	4	5	4	4	5	4	3	5	4	5	4	4	5	5	4	5	4	4	4	4	5	5	4	4	4	4	3	5	1	3	0	0	1	0	2	0	1	0	0	4	0	0	0	1	0	90	0.28
2	1	2	1	2	1	2	2	1	2	2	1	2	1	2	1	2	1	2	1	2	1	2	1	2	2	1	2	1	2	2	1	3	0	0	1	0	2	0	1	0	0	4	0	0	0	1	0	91	-1.939
4	5	5	3	5	4	4	5	4	4	5	4	5	4	5	4	5	4	5	4	4	4	5	4	5	4	3	4	4	3	5	1	3	0	0	1	0	1	1	0	0	0	5	0	0	0	0	1	92	0.074
4	5	5	4	4	5	5	4	4	5	5	4	5	4	4	5	5	4	4	4	5	4	4	5	5	4	4	4	4	4	5	1	2	0	1	0	0	1	1	0	0	0	5	0	0	0	0	1	93	0.483
4	4	4	4	5	4	3	5	4	4	4	4	5	5	5	5	4	5	4	5	4	5	5	5	4	5	5	5	5	3	4	1	2	0	1	0	0	2	0	1	0	0	4	0	0	0	1	0	94	1.079
4	3	3	4	4	3	4	4	5	5	4	4	3	4	4	4	5	3	5	4	4	4	4	4	5	4	4	4	4	4	5	1	2	0	1	0	0	3	0	0	1	0	5	0	0	0	0	1	95	0.483
4	4	3	4	4	3	4	4	4	4	5	4	4	5	3	4	4	4	4	4	4	5	3	4	4	4	4	4	4	4	4	1	1	1	0	0	0	2	0	1	0	0	4	0	0	0	1	0	96	0.483
3	5	5	3	5	4	4	5	2	1	1	2	2	4	4	5	5	4	5	4	3	2	1	2	1	1	2	1	1	2	5	1	1	1	0	0	0	2	0	1	0	0	5	0	0	0	0	1	97	-2.113
3	3	3	3	5	4	4	5	4	4	4	5	4	5	4	4	5	4	4	5	4	5	4	4	5	3	4	4	4	4	5	1	2	0	1	0	0	1	1	0	0	0	4	0	0	0	1	0	98	0.297
4	5	4	3	4	5	4	4	4	4	5	4	4	5	4	4	4	4	4	3	4	5	4	4	4	3	3	3	4	4	4	1	1	1	0	0	0	2	0	1	0	0	5	0	0	0	0	1	99	-0.104
4	4	5	4	5	4	4	5	3	3	4	5	5	4	4	4	5	5	4	4	5	4	4	4	5	3	4	4	4	5	5	1	1	1	0	0	0	3	0	0	1	0	5	0	0	0	0	1	100	0.5
1	2	1	1	2	2	2	2	2	3	1	2	1	1	2	1	2	1	2	1	2	4	5	4	4	5	4	5	4	3	4	2	2	0	1	0	0	2	0	1	0	0	3	0	0	1	0	0	101	0.661
4	4	4	3	3	4	4	3	3	4	5	3	5	5	4	5	4	4	4	4	5	5	4	5	4	5	5	5	5	4	4	2	2	0	1	0	0	3	0	0	1	0	4	0	0	0	1	0	102	1.282
4	5	4	4	4	5	3	4	4	4	5	5	5	4	5	4	5	4	4	3	4	4	4	4	4	4	4	4	4	4	4	2	3	0	0	1	0	2	0	1	0	0	4	0	0	0	1	0	103	0.483
4	5	5	4	5	4	4	5	3	4	5	4	5	5	5	5	4	4	5	4	5	4	4	4	4	4	4	4	4	4	4	2	3	0	0	1	0	3	0	0	1	0	3	0	0	1	0	0	104	0.483
3	4	4	4	4	5	4	4	4	4	5	4	5	4	4	3	3	4	5	4	5	4	4	4	5	4	4	4	4	4	5	2	3	0	0	1	0	3	0	0	1	0	3	0	0	1	0	0	105	0.483
2	2	2	2	2	1	2	2	1	3	2	1	1	1	2	1	2	1	1	2	1	1	2	1	2	2	1	2	1	2	2	2	3	0	0	1	0	2	0	1	0	0	3	0	0	1	0	0	106	-1.939
3	4	4	4	3	4	4	3	4	4	4	5	5	5	5	5	4	5	4	5	4	4	4	4	4	1	2	1	2	1	4	2	2	0	1	0	0	2	0	1	0	0	3	0	0	1	0	0	107	-2.105
3	3	4	3	4	5	4	4	5	4	5	4	4	4	5	4	4	5	5	2	5	4	5	4	4	4	5	4	5	4	4	2	2	0	1	0	0	2	0	1	0	0	3	0	0	1	0	0	108	0.901
4	4	4	4	5	4	3	5	4	4	4	3	3	5	4	4	4	5	4	2	4	5	4	4	4	4	4	4	4	4	4	2	1	1	0	0	0	2	0	1	0	0	4	0	0	0	1	0	109	0.483
4	3	4	3	3	4	4	3	4	4	5	4	4	4	4	5	5	4	4	3	3	4	4	5	5	4	5	4	4	5	5	2	1	1	0	0	0	2	0	1	0	0	4	0	0	0	1	0	110	0.893
1	1	2	2	3	2	2	3	2	1	4	3	4	4	5	4	4	4	5	4	4	4	5	4	4	3	4	4	3	4	4	2	3	0	0	1	0	3	0	0	1	0	3	0	0	1	0	0	111	0.085
2	1	2	1	2	2	2	1	2	5	2	4	4	5	4	4	4	4	5	5	5	5	4	4	4	4	4	4	4	3	4	2	3	0	0	1	0	3	0	0	1	0	3	0	0	1	0	0	112	0.28
3	4	4	4	5	5	4	5	4	5	5	5	3	3	4	3	3	4	4	5	5	5	4	5	5	4	4	5	4	4	5	2	4	0	0	0	1	2	0	1	0	0	5	0	0	0	0	1	113	0.678
2	1	2	1	2	1	1	1	1	2	1	2	1	4	5	4	4	4	4	5	5	4	5	4	4	3	3	4	4	3	4	2	3	0	0	1	0	2	0	1	0	0	3	0	0	1	0	0	114	-0.113
1	2	1	2	1	2	1	2	1	1	2	1	2	4	5	4	4	5	4	5	4	5	4	5	4	4	3	3	4	3	1	2	2	0	1	0	0	2	0	1	0	0	3	0	0	1	0	0	115	-0.121
3	4	5	5	4	5	4	4	4	5	5	5	4	4	4	4	4	5	4	4	5	4	4	4	4	4	4	3	4	4	4	2	4	0	0	0	1	2	0	1	0	0	5	0	0	0	0	1	116	0.289
4	5	4	5	4	4	4	4	3	4	5	5	4	5	4	4	4	5	5	4	4	5	4	4	4	3	4	5	4	4	4	2	4	0	0	0	1	2	0	1	0	0	5	0	0	0	0	1	117	0.491
3	4	3	3	4	3	4	4	5	4	4	4	5	4	4	4	3	4	4	4	3	4	4	4	5	4	4	4	4	3	5	2	4	0	0	0	1	2	0	1	0	0	4	0	0	0	1	0	118	0.28
4	4	3	4	4	4	4	4	5	5	3	5	5	3	3	3	4	4	5	5	5	5	5	5	4	4	4	4	4	4	4	2	3	0	0	1	0	2	0	1	0	0	4	0	0	0	1	0	119	0.483
3	3	4	3	4	3	4	4	3	4	5	4	4	4	4	5	4	4	4	5	4	4	3	3	4	4	3	4	4	4	4	1	3	0	0	1	0	3	0	0	1	0	5	0	0	0	0	1	120	0.277
5	4	4	4	4	3	4	4	5	3	4	4	5	4	4	3	4	5	4	5	5	5	5	5	5	4	4	4	4	4	5	1	1	1	0	0	0	1	1	0	0	0	1	1	0	0	0	0	121	0.483
1	1	1	1	2	2	2	2	2	2	2	1	1	1	2	1	2	1	2	2	2	1	2	1	2	2	3	2	2	1	2	1	1	1	0	0	0	1	1	0	0	0	1	1	0	0	0	0	122	-1.518
4	4	3	4	3	4	4	3	4	4	5	5	4	4	5	5	4	4	5	5	5	4	5	5	4	4	3	3	4	3	4	1	2	0	1	0	0	3	0	0	1	0	5	0	0	0	0	1	123	-0.121
4	4	3	3	3	4	4	3	5	4	5	4	3	4	5	4	4	4	5	5	5	4	5	4	4	4	5	5	5	5	4	1	1	1	0	0	0	1	1	0	0	0	5	0	0	0	0	1	124	1.299
4	4	4	4	5	4	3	5	4	4	5	4	3	4	5	5	4	4	4	5	5	4	5	5	4	3	3	3	4	3	4	1	2	0	1	0	0	2	0	1	0	0	4	0	0	0	1	0	125	-0.307
2	1	2	2	2	1	2	2	2	2	2	2	1	1	1	2	2	1	3	2	2	1	1	2	2	2	1	2	1	2	2	1	2	0	1	0	0	2	0	1	0	0	2	0	1	0	0	0	126	-1.939
4	4	4	3	5	4	4	5	5	4	4	5	5	4	5	4	4	4	5	4	5	4	5	4	4	3	3	3	4	3	4	1	2	0	1	0	0	3	0	0	1	0	4	0	0	0	1	0	127	-0.307
4	3	4	4	4	4	4	4	4	5	5	4	5	4	5	4	5	5	4	5	5	4	5	4	5	3	4	3	4	4	5	2	2	0	1	0	0	2	0	1	0	0	4	0	0	0	1	0	128	0.102
4	5	4	4	5	5	4	5	4	5	5	4	4	4	5	4	5	4	5	5	5	4	5	4	5	4	4	5	4	4	5	1	2	0	1	0	0	3	0	0	1	0	4	0	0	0	1	0	129	0.678
4	4	4	3	4	4	4	4	3	4	4	4	4	4	4	4	5	4	4	4	3	4	4	4	5	3	4	4	4	4	5	1	1	1	0	0	0	1	1	0	0	0	1	1	0	0	0	0	130	0.297
1	2	1	2	1	2	1	1	2	1	1	1	1	4	4	4	5	1	3	2	2	2	1	2	1	4	4	5	4	4	1	2	1	1	0	0	0	3	0	0	1	0	5	0	0	0	0	1	131	0.678
4	4	3	3	3	4	4	3	5	3	4	4	4	1	1	2	2	3	5	5	5	4	5	4	5	4	3	4	5	4	5	1	2	0	1	0	0	3	0	0	1	0	4	0	0	0	1	0	132	0.488
4	3	3	4	4	3	4	4	3	4	5	4	4	4	4	4	5	3	4	5	5	4	4	4	5	4	5	4	4	4	5	1	4	0	0	0	1	4	0	0	0	1	5	0	0	0	0	1	133	0.69
4	4	3	4	3	4	4	3	4	4	3	3	4	4	5	5	4	3	5	5	5	4	5	5	4	3	4	4	4	3	4	2	1	1	0	0	0	4	0	0	0	1	5	0	0	0	0	1	134	0.094
4	4	3	3	4	3	5	4	4	5	4	4	4	4	5	4	5	4	4	5	5	4	5	4	5	4	5	4	5	4	5	1	4	0	0	0	1	4	0	0	0	1	5	0	0	0	0	1	135	0.901
4	4	4	3	3	4	4	3	5	5	5	5	3	4	5	4	5	4	4	3	4	4	5	4	5	3	4	4	4	4	5	1	2	0	1	0	0	4	0	0	0	1	4	0	0	0	1	0	136	0.297
3	3	3	4	4	5	4	4	4	5	4	4	5	5	4	5	4	4	5	4	5	5	4	5	4	4	4	5	5	4	4	1	1	1	0	0	0	1	1	0	0	0	1	1	0	0	0	0	137	0.889
4	4	5	3	5	5	4	5	4	4	5	3	3	4	4	4	5	4	4	4	3	4	4	4	5	5	4	4	4	5	5	1	2	0	1	0	0	3	0	0	1	0	4	0	0	0	1	0	138	0.873
4	4	3	4	4	4	5	4	4	5	3	4	3	4	4	4	5	3	5	5	5	4	4	4	5	3	3	3	4	3	5	2	2	0	1	0	0	4	0	0	0	1	5	0	0	0	0	1	139	-0.307
2	1	1	2	1	1	2	1	1	2	2	2	1	1	2	1	2	1	2	1	2	1	2	1	2	1	2	2	3	2	2	1	1	1	0	0	0	1	1	0	0	0	1	1	0	0	0	0	140	-1.496
5	5	5	5	4	4	4	4	1	1	5	4	5	4	4	5	4	4	4	4	5	5	4	5	4	4	4	5	4	4	1	1	1	1	0	0	0	1	1	0	0	0	1	1	0	0	0	0	141	0.678
5	5	4	4	5	4	2	5	5	5	4	4	5	5	5	5	5	4	4	5	4	4	4	4	5	3	3	3	4	3	2	1	1	1	0	0	0	2	0	1	0	0	4	0	0	0	1	0	142	-0.307
1	2	1	1	2	2	4	2	4	5	2	2	3	1	2	2	2	2	2	1	2	1	2	2	2	2	1	2	2	1	2	1	1	1	0	0	0	1	1	0	0	0	1	1	0	0	0	0	143	-1.93
4	5	4	5	4	4	2	4	1	2	2	2	1	1	2	2	1	2	1	2	1	5	4	5	4	1	2	1	2	1	4	1	1	1	0	0	0	1	1	0	0	0	1	1	0	0	0	0	144	-2.105
2	2	2	2	1	2	1	1	2	1	2	2	1	2	1	2	2	2	2	1	2	2	1	2	2	1	2	2	1	2	2	1	1	1	0	0	0	1	1	0	0	0	1	1	0	0	0	0	145	-1.919
4	4	5	4	5	4	5	5	4	5	4	4	4	5	5	5	4	5	4	3	3	5	5	5	4	4	4	4	4	3	4	1	1	1	0	0	0	2	0	1	0	0	4	0	0	0	1	0	146	0.28
5	4	5	4	5	4	5	5	5	5	5	4	5	4	5	5	5	4	5	4	4	4	5	5	5	3	3	3	4	3	5	1	1	1	0	0	0	1	1	0	0	0	1	1	0	0	0	0	147	-0.307
3	4	5	4	3	4	5	3	4	4	4	5	4	5	4	4	4	5	5	4	5	5	4	4	4	4	4	4	4	4	4	1	1	1	0	0	0	2	0	1	0	0	4	0	0	0	1	0	148	0.483
1	2	1	2	1	2	1	1	1	1	3	2	1	4	4	4	3	1	1	2	1	1	1	2	1	5	5	5	5	5	1	1	1	1	0	0	0	1	1	0	0	0	1	1	0	0	0	0	149	1.485
1	2	1	1	1	2	2	1	1	2	1	2	3	1	2	2	2	1	2	1	2	4	4	5	4	2	1	2	1	2	4	1	1	1	0	0	0	1	1	0	0	0	1	1	0	0	0	0	150	-1.939
4	3	4	5	4	3	5	4	4	5	5	4	5	5	5	4	4	4	5	4	5	5	5	4	4	4	5	4	5	5	4	1	1	1	0	0	0	2	0	1	0	0	4	0	0	0	1	0	151	1.104
4	3	3	4	3	4	4	3	5	4	4	5	4	4	4	4	4	4	5	4	5	4	4	4	4	4	4	4	4	4	4	1	1	1	0	0	0	1	1	0	0	0	1	1	0	0	0	0	152	0.483
3	4	4	3	4	3	3	4	3	3	1	2	1	2	2	1	2	5	5	5	5	4	5	4	5	1	2	1	2	1	5	1	2	0	1	0	0	2	0	1	0	0	5	0	0	0	0	1	153	-2.105
4	4	5	4	4	4	4	4	4	3	5	4	5	4	5	4	4	4	4	5	5	4	5	4	4	4	4	5	4	3	4	1	3	0	0	1	0	1	1	0	0	0	5	0	0	0	0	1	154	0.475
4	4	3	4	5	5	3	5	4	4	4	5	5	4	5	4	4	5	4	4	5	5	4	5	5	5	5	5	5	5	2	1	3	0	0	1	0	2	0	1	0	0	5	0	0	0	0	1	155	1.485
3	3	3	3	4	4	4	4	5	5	5	5	4	4	5	4	4	4	4	5	5	4	5	4	4	4	4	4	4	4	4	1	1	1	0	0	0	1	1	0	0	0	1	1	0	0	0	0	156	0.483
4	4	3	4	4	4	5	4	5	4	3	4	3	4	4	4	4	3	5	5	5	4	4	4	4	3	3	3	3	3	4	1	1	1	0	0	0	2	0	1	0	0	4	0	0	0	1	0	157	-0.519
4	5	4	5	4	5	4	4	4	4	1	2	1	4	4	4	5	2	1	2	2	5	4	5	4	4	4	4	4	4	1	1	1	1	0	0	0	3	0	0	1	0	5	0	0	0	0	1	158	0.483
5	4	5	4	5	4	1	5	1	1	2	1	2	2	1	2	2	1	1	2	2	2	1	2	2	4	5	4	5	4	2	2	2	0	1	0	0	2	0	1	0	0	3	0	0	1	0	0	159	0.901
1	1	1	1	2	1	3	2	3	3	1	1	2	1	2	2	1	2	1	2	2	1	1	2	1	1	2	1	2	2	5	2	2	0	1	0	0	3	0	0	1	0	4	0	0	0	1	0	160	-1.902
2	1	2	1	2	1	1	2	3	4	3	1	3	5	4	4	4	3	5	4	5	5	4	4	4	4	3	4	3	4	4	2	3	0	0	1	0	2	0	1	0	0	4	0	0	0	1	0	161	0.066
2	2	1	1	2	2	2	2	1	2	2	1	2	1	1	1	1	1	2	1	2	1	2	1	1	2	1	2	2	1	5	2	2	0	1	0	0	2	0	1	0	0	3	0	0	1	0	0	162	-1.93
3	3	3	3	4	3	5	3	4	5	4	4	5	5	4	5	5	4	4	4	5	5	4	5	5	4	5	5	5	5	5	2	1	1	0	0	0	2	0	1	0	0	4	0	0	0	1	0	163	1.299
1	1	1	1	2	1	1	1	1	1	1	2	2	2	1	2	2	1	1	2	1	1	2	1	2	2	1	2	1	2	5	2	1	1	0	0	0	2	0	1	0	0	4	0	0	0	1	0	164	-1.939
4	4	4	4	5	4	4	5	3	4	4	5	5	4	5	4	5	4	4	3	4	4	5	4	5	5	4	4	4	3	5	1	2	0	1	0	0	3	0	0	1	0	4	0	0	0	1	0	165	0.466
2	1	1	2	1	2	2	1	2	1	2	1	1	1	2	1	2	1	1	2	2	1	2	1	2	1	2	1	2	1	2	2	4	0	0	0	1	2	0	1	0	0	5	0	0	0	0	1	166	-2.105
1	1	1	1	2	1	1	1	1	2	1	2	2	1	2	2	1	1	1	1	1	1	2	2	1	2	1	2	1	2	1	2	4	0	0	0	1	2	0	1	0	0	5	0	0	0	0	1	167	-1.939
3	4	3	4	4	3	4	4	3	4	4	4	5	5	4	4	4	2	1	2	1	2	1	2	1	4	4	3	4	4	1	2	4	0	0	0	1	2	0	1	0	0	5	0	0	0	0	1	168	0.289
5	4	5	4	5	4	4	4	4	4	2	1	2	2	2	1	1	1	1	1	1	2	2	1	1	2	1	2	1	2	1	1	1	1	0	0	0	1	1	0	0	0	1	1	0	0	0	0	169	-1.939
4	5	4	5	4	5	1	5	1	1	4	4	5	1	4	4	5	5	4	5	4	1	4	4	5	4	4	4	4	4	5	1	1	1	0	0	0	1	1	0	0	0	1	1	0	0	0	0	170	0.483
2	1	2	1	2	1	2	1	1	2	2	1	2	5	4	4	5	4	4	4	4	5	4	4	5	4	4	4	4	3	5	1	2	0	1	0	0	3	0	0	1	0	5	0	0	0	0	1	171	0.28
3	4	5	4	4	5	5	4	3	4	3	4	3	4	3	4	3	5	5	5	5	5	5	5	5	4	4	5	4	4	5	1	1	1	0	0	0	1	1	0	0	0	4	0	0	0	1	0	172	0.678
3	3	3	3	4	4	4	3	4	4	5	4	4	4	5	5	5	5	4	4	3	4	5	5	5	4	4	4	4	3	5	2	1	1	0	0	0	2	0	1	0	0	4	0	0	0	1	0	173	0.28
4	4	4	4	3	3	5	4	5	4	3	4	5	3	4	4	4	4	5	5	4	3	4	4	4	4	4	3	4	3	4	2	1	1	0	0	0	3	0	0	1	0	5	0	0	0	0	1	174	0.085
3	4	4	3	3	4	4	4	5	4	4	4	4	4	3	4	3	4	5	4	5	5	5	5	5	3	3	4	4	3	5	2	1	1	0	0	0	4	0	0	0	1	4	0	0	0	1	0	175	-0.113
1	2	1	2	1	2	2	2	2	1	5	5	4	1	2	1	2	5	5	4	5	5	5	5	5	4	4	4	4	4	5	1	1	1	0	0	0	1	1	0	0	0	5	0	0	0	0	1	176	0.483
4	4	4	4	5	4	4	4	5	5	4	4	4	1	1	2	2	5	5	4	5	4	5	4	5	5	4	5	4	5	2	1	1	1	0	0	0	1	1	0	0	0	1	1	0	0	0	0	177	1.068
4	4	3	4	5	4	5	4	4	5	4	4	5	3	4	4	4	4	5	5	4	3	4	4	4	4	5	4	5	4	4	1	1	1	0	0	0	1	1	0	0	0	1	1	0	0	0	0	178	0.901
2	1	1	1	2	2	4	1	4	4	2	1	2	5	4	4	4	5	4	5	4	5	4	4	4	5	4	3	4	4	4	1	2	0	1	0	0	2	0	1	0	0	4	0	0	0	1	0	179	0.475
1	2	1	2	1	2	1	2	1	1	1	2	1	1	2	1	1	2	2	1	1	1	2	1	1	2	1	2	2	1	1	2	2	0	1	0	0	2	0	1	0	0	4	0	0	0	1	0	180	-1.93
4	5	4	5	4	5	5	5	4	5	4	3	5	3	3	4	3	4	4	5	4	3	3	4	3	5	4	5	4	5	3	1	2	0	1	0	0	3	0	0	1	0	4	0	0	0	1	0	181	1.068
5	4	5	4	5	4	5	4	4	4	5	3	5	4	3	3	3	4	5	5	4	5	4	5	5	5	4	5	4	5	2	1	1	1	0	0	0	1	1	0	0	0	1	1	0	0	0	0	182	1.068
1	2	1	2	1	2	2	2	2	2	2	1	1	1	2	1	2	4	5	3	3	5	4	5	5	5	4	5	5	4	5	2	1	1	0	0	0	3	0	0	1	0	5	0	0	0	0	1	183	1.076
4	4	4	4	5	4	5	4	4	5	5	4	5	4	3	3	4	4	5	5	3	4	3	3	4	4	5	4	5	5	4	2	2	0	1	0	0	4	0	0	0	1	5	0	0	0	0	1	184	1.104
2	3	3	2	2	2	5	3	5	4	1	1	2	1	2	1	1	5	5	5	4	4	5	4	5	5	4	5	4	5	1	1	2	0	1	0	0	3	0	0	1	0	4	0	0	0	1	0	185	1.068
1	2	2	3	2	1	3	2	5	3	4	4	4	4	5	4	5	5	5	5	4	4	5	4	5	5	4	4	5	4	5	1	4	0	0	0	1	4	0	0	0	1	5	0	0	0	0	1	186	0.881
1	1	2	2	3	2	1	1	4	4	4	4	2	1	2	1	2	4	5	4	4	3	4	4	3	4	4	4	4	5	3	2	1	1	0	0	0	4	0	0	0	1	5	0	0	0	0	1	187	0.687
4	4	4	3	4	5	4	4	4	5	4	4	5	4	4	4	4	5	5	4	5	4	4	4	4	5	5	5	4	5	4	1	2	0	1	0	0	3	0	0	1	0	4	0	0	0	1	0	188	1.274
1	1	2	1	2	1	1	1	3	2	1	2	2	2	1	2	1	1	1	2	1	2	1	2	1	2	1	2	1	2	1	1	4	0	0	0	1	4	0	0	0	1	5	0	0	0	0	1	189	-1.939
1	2	3	1	2	1	1	2	2	2	1	2	1	2	1	2	2	1	2	1	2	2	1	2	2	1	2	1	2	1	2	1	2	0	1	0	0	4	0	0	0	1	4	0	0	0	1	0	190	-2.105
4	4	4	3	4	5	5	4	3	4	5	5	4	4	5	5	5	4	5	5	4	4	3	3	3	5	4	5	4	5	3	1	2	0	1	0	0	3	0	0	1	0	4	0	0	0	1	0	191	1.068
1	1	4	5	5	4	3	1	3	3	1	4	5	1	3	4	4	4	5	2	5	1	3	4	4	4	1	4	5	4	4	1	3	0	0	1	0	3	0	0	1	0	5	0	0	0	0	1	192	0.076
4	4	4	4	5	4	5	4	4	4	4	4	5	4	5	5	4	4	5	4	4	3	3	3	3	4	3	4	5	4	3	1	1	1	0	0	0	2	0	1	0	0	4	0	0	0	1	0	193	0.488
3	5	4	4	4	5	2	5	1	2	1	2	1	4	4	4	3	4	5	4	4	4	5	5	5	4	4	4	4	4	5	1	1	1	0	0	0	1	1	0	0	0	1	1	0	0	0	0	194	0.483
3	4	4	4	5	4	1	4	2	1	2	1	2	4	4	5	5	4	5	5	4	4	4	5	5	3	4	4	4	3	5	1	1	1	0	0	0	1	1	0	0	0	1	1	0	0	0	0	195	0.094
4	4	4	5	4	5	2	4	1	2	1	2	1	3	4	3	4	5	5	4	4	5	5	5	5	5	5	5	5	5	5	1	1	1	0	0	0	1	1	0	0	0	1	1	0	0	0	0	196	1.485
4	4	4	4	5	4	4	4	5	5	4	5	4	4	4	5	5	5	5	4	5	4	4	5	5	3	4	3	4	3	5	1	1	1	0	0	0	1	1	0	0	0	1	1	0	0	0	0	197	-0.101
2	1	1	1	1	2	4	1	3	4	1	2	1	2	3	2	3	2	2	1	2	2	3	2	3	1	2	1	2	1	3	1	1	1	0	0	0	2	0	1	0	0	4	0	0	0	1	0	198	-2.105
1	1	1	1	1	2	1	1	1	2	1	2	2	3	2	1	2	1	1	2	1	3	2	1	2	2	1	2	1	2	2	1	1	1	0	0	0	1	1	0	0	0	1	1	0	0	0	0	199	-1.939
3	1	1	3	2	1	2	1	2	2	2	1	1	3	2	1	2	1	2	2	2	3	2	1	2	2	2	2	1	1	2	1	1	1	0	0	0	2	0	1	0	0	4	0	0	0	1	0	200	-1.936
4	4	4	4	4	5	5	4	4	5	4	4	5	5	4	5	4	5	5	5	5	5	4	5	4	3	3	3	3	3	4	1	1	1	0	0	0	1	1	0	0	0	1	1	0	0	0	0	201	-0.519
2	1	2	1	2	1	2	1	2	2	2	3	3	1	2	1	1	2	2	2	3	1	2	1	1	2	1	2	1	2	1	1	1	1	0	0	0	2	0	1	0	0	4	0	0	0	1	0	202	-1.939
4	3	3	3	4	3	4	3	4	4	4	5	5	3	4	5	3	4	5	4	5	4	4	5	4	5	4	4	4	3	4	1	1	1	0	0	0	1	1	0	0	0	1	1	0	0	0	0	203	0.466
4	3	4	4	3	4	4	3	5	4	4	4	5	4	4	4	5	5	4	5	5	4	4	4	5	3	3	3	4	3	5	1	1	1	0	0	0	2	0	1	0	0	4	0	0	0	1	0	204	-0.307
4	3	4	4	4	3	3	3	4	3	5	5	4	5	5	5	4	4	4	5	5	4	4	4	4	4	4	4	4	4	4	1	1	1	0	0	0	2	0	1	0	0	4	0	0	0	1	0	205	0.483
4	3	4	2	4	5	5	4	5	5	4	3	1	4	1	4	4	3	5	2	5	4	4	4	1	3	4	5	4	1	4	1	2	0	1	0	0	4	0	0	0	1	5	0	0	0	0	1	206	-0.119
4	1	5	1	5	4	4	5	4	5	1	3	5	4	1	4	4	4	4	5	2	4	4	1	4	4	5	4	1	4	4	1	2	0	1	0	0	4	0	0	0	1	5	0	0	0	0	1	207	0.055
4	3	4	4	3	4	5	3	4	5	5	4	4	4	3	3	4	5	4	2	3	4	4	4	4	5	5	5	5	5	4	1	1	1	0	0	0	1	1	0	0	0	1	1	0	0	0	0	208	1.485
1	1	1	1	2	2	2	1	1	2	1	2	1	1	2	1	2	2	2	1	2	1	2	1	2	2	1	2	1	2	2	1	1	1	0	0	0	2	0	1	0	0	4	0	0	0	1	0	209	-1.939
4	4	4	3	4	3	3	4	2	3	5	4	4	5	4	5	4	5	4	3	4	5	4	5	4	4	5	4	4	4	4	1	4	0	0	0	1	4	0	0	0	1	4	0	0	0	1	0	210	0.69
1	1	1	1	2	2	2	1	1	2	2	1	2	3	2	2	3	1	1	2	1	3	2	2	3	1	2	1	1	2	3	1	1	1	0	0	0	1	1	0	0	0	1	1	0	0	0	0	211	-2.113
4	4	3	4	4	3	5	4	5	5	5	5	4	5	5	4	4	4	5	4	5	5	5	4	4	4	3	3	3	3	4	2	4	0	0	0	1	2	0	1	0	0	3	0	0	1	0	0	212	-0.332
3	4	4	4	3	4	4	4	3	2	4	5	4	5	5	5	5	5	4	2	2	4	4	4	4	3	3	3	3	3	4	1	4	0	0	0	1	3	0	0	1	0	3	0	0	1	0	0	213	-0.519
1	1	2	2	1	2	1	1	1	1	1	2	1	2	1	2	2	2	1	1	2	2	1	2	2	1	1	2	1	2	2	1	2	0	1	0	0	2	0	1	0	0	2	0	1	0	0	0	214	-2.125
1	1	2	2	2	1	2	1	2	1	2	1	2	1	2	1	2	1	2	1	1	1	2	1	2	3	3	2	2	3	2	1	2	0	1	0	0	3	0	0	1	0	4	0	0	0	1	0	215	-0.925
4	4	4	4	4	3	5	4	4	5	5	5	4	4	4	4	4	4	4	5	5	5	5	5	5	5	5	4	5	5	5	1	4	0	0	0	1	4	0	0	0	1	4	0	0	0	1	0	216	1.291
3	4	4	3	5	5	4	4	5	4	5	3	3	3	4	3	4	5	5	5	5	5	5	5	5	4	4	4	4	4	5	1	1	1	0	0	0	1	1	0	0	0	4	0	0	0	1	0	217	0.483
4	4	4	4	5	5	4	4	4	5	5	4	4	4	4	4	4	4	4	3	4	5	4	5	4	4	3	4	4	3	4	1	2	0	1	0	0	2	0	1	0	0	3	0	0	1	0	0	218	0.074
1	2	2	1	2	1	2	2	1	2	2	3	2	2	2	3	2	1	2	1	2	2	2	3	2	2	1	2	1	2	2	2	2	0	1	0	0	3	0	0	1	0	3	0	0	1	0	0	219	-1.939
4	3	3	3	3	4	4	3	4	4	3	4	5	5	5	5	5	4	4	3	3	3	4	3	4	4	4	4	4	4	4	1	3	0	0	1	0	4	0	0	0	1	4	0	0	0	1	0	220	0.483
4	4	3	4	4	3	5	4	5	4	4	5	4	4	4	5	4	5	5	4	5	4	4	5	4	3	4	3	3	3	4	2	3	0	0	1	0	4	0	0	0	1	4	0	0	0	1	0	221	-0.312
1	4	5	4	5	4	4	5	4	5	5	4	4	3	4	1	3	3	4	5	3	1	4	4	3	4	1	4	4	4	3	2	3	0	0	1	0	3	0	0	1	0	3	0	0	1	0	0	222	-0.135
1	5	3	4	5	4	2	3	2	2	3	4	5	5	1	3	4	4	4	5	1	5	1	3	4	3	4	1	4	4	4	2	3	0	0	1	0	3	0	0	1	0	2	0	1	0	0	0	223	-0.287
4	4	4	5	5	5	5	4	4	5	5	5	4	3	4	5	5	4	4	4	5	3	4	5	5	4	5	3	4	5	5	1	4	0	0	0	1	4	0	0	0	1	5	0	0	0	0	1	224	0.698
4	4	4	4	5	5	5	4	4	4	4	4	4	4	5	4	5	4	4	5	4	4	5	4	5	3	4	4	4	4	5	2	4	0	0	0	1	4	0	0	0	1	4	0	0	0	1	0	225	0.297
4	4	3	3	4	3	5	4	5	5	4	5	5	4	5	4	4	3	4	5	5	4	5	4	4	5	5	4	5	4	4	2	4	0	0	0	1	4	0	0	0	1	4	0	0	0	1	0	226	1.088
5	4	4	4	4	5	5	4	5	4	5	4	4	4	4	3	3	4	4	2	3	4	4	3	3	4	4	5	4	4	3	1	3	0	0	1	0	3	0	0	1	0	3	0	0	1	0	0	227	0.678
4	5	4	4	5	4	5	5	4	4	4	5	4	3	4	3	3	4	4	4	5	3	4	3	3	4	4	4	4	4	3	2	3	0	0	1	0	3	0	0	1	0	3	0	0	1	0	0	228	0.483
2	2	1	2	2	1	2	2	1	5	4	4	2	4	4	3	3	5	2	2	2	4	4	3	3	4	4	4	4	4	3	2	3	0	0	1	0	3	0	0	1	0	2	0	1	0	0	0	229	0.483
4	4	3	4	3	4	4	4	3	4	2	2	1	5	4	5	5	3	4	3	4	5	4	5	5	5	4	5	4	5	5	2	2	0	1	0	0	2	0	1	0	0	2	0	1	0	0	0	230	1.068
4	5	4	5	5	4	4	5	4	5	4	4	4	3	3	5	4	4	5	4	5	5	5	5	4	4	5	4	4	5	4	1	2	0	1	0	0	2	0	1	0	0	2	0	1	0	0	0	231	0.893
3	4	4	3	4	4	5	4	4	4	4	4	5	4	4	4	5	3	4	5	4	4	4	4	5	5	5	4	4	4	5	1	2	0	1	0	0	2	0	1	0	0	3	0	0	1	0	0	232	0.876
4	4	3	4	4	3	4	4	3	4	5	5	4	5	4	4	4	3	4	3	4	5	4	4	4	3	4	4	3	4	4	1	2	0	1	0	0	2	0	1	0	0	3	0	0	1	0	0	233	0.085
4	3	4	4	3	4	5	3	4	5	4	5	4	4	4	5	5	4	3	4	4	4	4	5	5	3	4	4	4	4	5	1	3	0	0	1	0	1	1	0	0	0	4	0	0	0	1	0	234	0.297
5	4	5	5	4	4	4	4	5	4	5	4	4	3	4	4	5	4	2	2	1	3	4	4	5	4	4	3	4	4	5	1	3	0	0	1	0	1	1	0	0	0	4	0	0	0	1	0	235	0.289
4	3	4	4	4	3	4	3	3	4	5	5	4	5	4	4	4	3	4	4	3	5	4	4	4	4	4	4	4	4	4	1	1	1	0	0	0	1	1	0	0	0	4	0	0	0	1	0	236	0.483
3	4	3	4	3	3	4	4	4	4	5	4	4	4	4	4	5	3	4	4	2	4	4	4	5	4	3	4	4	4	5	1	4	0	0	0	1	1	1	0	0	0	4	0	0	0	1	0	237	0.277
4	4	4	3	3	4	5	4	5	4	4	4	4	4	5	4	4	4	4	5	5	4	5	4	4	3	4	3	4	4	4	1	4	0	0	0	1	1	1	0	0	0	5	0	0	0	0	1	238	0.102
3	3	3	3	4	3	4	3	4	4	5	3	4	4	4	5	4	4	4	3	3	4	4	5	4	5	4	5	4	5	4	1	4	0	0	0	1	2	0	1	0	0	4	0	0	0	1	0	239	1.068
4	5	4	4	5	4	5	5	5	5	4	4	4	4	4	4	4	4	5	4	5	4	4	4	4	4	3	4	4	2	4	1	4	0	0	0	1	2	0	1	0	0	4	0	0	0	1	0	240	-0.13
2	2	1	2	1	2	2	2	2	1	2	2	2	1	2	1	1	1	2	2	1	1	2	1	1	4	4	4	4	4	1	1	3	0	0	1	0	3	0	0	1	0	5	0	0	0	0	1	241	0.483
3	4	4	3	3	4	3	4	4	4	4	5	5	4	4	4	5	4	4	5	5	4	4	4	5	3	4	4	4	4	5	1	3	0	0	1	0	3	0	0	1	0	5	0	0	0	0	1	242	0.297
3	4	4	4	4	4	4	4	5	3	4	4	5	4	4	4	4	5	4	4	4	4	4	4	4	4	4	4	4	4	4	1	2	0	1	0	0	4	0	0	0	1	5	0	0	0	0	1	243	0.483
2	2	2	2	2	1	2	2	1	2	2	2	1	2	1	2	2	1	1	1	1	2	1	2	2	4	4	3	4	4	2	1	2	0	1	0	0	4	0	0	0	1	5	0	0	0	0	1	244	0.289
4	3	4	4	3	4	5	3	4	4	5	4	3	5	4	4	5	4	5	4	4	5	4	4	5	3	3	3	3	3	5	1	1	1	0	0	0	4	0	0	0	1	4	0	0	0	1	0	245	-0.519
4	3	4	4	3	4	4	3	3	4	3	5	4	5	5	4	4	4	5	4	3	5	5	4	4	5	4	4	5	4	4	1	1	1	0	0	0	3	0	0	1	0	4	0	0	0	1	0	246	0.881
3	4	5	3	5	4	5	4	4	3	4	4	5	4	4	5	5	5	4	4	2	4	4	5	5	3	3	3	4	3	5	1	1	1	0	0	0	3	0	0	1	0	5	0	0	0	0	1	247	-0.307
4	4	4	5	5	4	4	4	3	4	5	5	3	5	5	5	5	4	4	5	4	4	4	4	4	4	3	3	3	3	4	1	1	1	0	0	0	3	0	0	1	0	4	0	0	0	1	0	248	-0.332
1	1	1	1	1	2	2	1	2	2	4	4	5	5	4	4	4	5	2	2	3	1	2	1	2	4	5	4	5	5	2	1	1	1	0	0	0	3	0	0	1	0	3	0	0	1	0	0	249	1.104
4	3	4	3	5	4	4	3	3	4	4	4	5	5	5	5	4	4	4	4	3	5	5	5	4	3	3	3	4	3	4	1	1	1	0	0	0	2	0	1	0	0	4	0	0	0	1	0	250	-0.307
1	2	1	2	1	2	2	2	3	2	2	1	2	1	2	1	2	1	1	3	2	1	2	1	2	3	3	3	2	2	2	1	2	0	1	0	0	1	1	0	0	0	5	0	0	0	0	1	251	-0.933
2	2	2	3	2	1	2	2	2	3	4	5	5	5	5	5	4	5	4	4	4	5	5	5	4	4	4	4	4	4	4	1	2	0	1	0	0	2	0	1	0	0	5	0	0	0	0	1	252	0.483
4	3	3	3	4	4	5	3	4	4	5	4	4	4	4	5	4	4	4	3	5	4	4	5	4	4	5	5	4	4	4	1	2	0	1	0	0	2	0	1	0	0	5	0	0	0	0	1	253	0.884
4	3	4	4	3	4	4	3	4	3	4	5	5	5	5	5	3	4	4	5	4	5	5	5	3	5	4	4	4	4	3	1	3	0	0	1	0	1	1	0	0	0	5	0	0	0	0	1	254	0.67
3	4	4	4	4	3	4	4	3	5	4	4	5	5	4	5	4	5	3	2	5	5	4	5	4	4	5	4	5	5	4	1	3	0	0	1	0	2	0	1	0	0	5	0	0	0	0	1	255	1.104
3	4	3	3	3	4	4	4	3	4	4	4	5	4	5	5	4	4	4	5	4	4	5	5	4	4	5	4	5	4	4	1	4	0	0	0	1	2	0	1	0	0	4	0	0	0	1	0	256	0.901
4	4	4	4	4	3	4	4	4	5	4	4	5	4	5	4	5	3	4	2	2	4	5	4	5	5	4	5	4	5	5	1	4	0	0	0	1	3	0	0	1	0	5	0	0	0	0	1	257	1.068
2	2	2	1	1	2	2	2	1	3	5	4	5	2	2	1	1	4	3	3	3	2	2	1	1	2	1	2	2	1	1	1	4	0	0	0	1	3	0	0	1	0	5	0	0	0	0	1	258	-1.93
3	3	4	3	4	3	4	3	5	4	3	3	3	4	5	4	5	4	4	3	3	4	5	4	5	4	5	4	5	4	5	1	3	0	0	1	0	2	0	1	0	0	4	0	0	0	1	0	259	0.901
4	4	3	4	4	4	4	4	4	5	4	4	4	5	4	5	4	5	4	5	4	5	4	5	4	5	4	5	4	4	4	1	3	0	0	1	0	2	0	1	0	0	4	0	0	0	1	0	260	0.864
3	4	3	3	4	3	4	4	4	4	5	3	5	4	5	4	5	4	5	5	5	4	5	4	5	5	4	5	4	5	5	1	3	0	0	1	0	1	1	0	0	0	5	0	0	0	0	1	261	1.068
3	4	4	4	4	3	5	4	4	5	4	4	4	4	5	4	5	4	5	4	4	4	5	4	5	5	4	5	5	4	5	1	2	0	1	0	0	1	1	0	0	0	5	0	0	0	0	1	262	1.076
2	3	2	2	2	1	4	2	5	4	4	4	4	5	4	4	5	3	4	5	5	5	4	4	5	4	4	3	3	3	5	1	2	0	1	0	0	2	0	1	0	0	4	0	0	0	1	0	263	-0.126
3	4	5	5	4	5	4	5	4	5	5	5	4	4	4	4	4	4	4	4	3	4	4	4	4	3	3	4	4	4	4	1	2	0	1	0	0	3	0	0	1	0	5	0	0	0	0	1	264	0.091
4	3	4	3	5	4	4	4	5	4	5	3	3	4	4	5	5	4	4	4	5	4	4	5	5	3	4	3	4	4	5	1	1	1	0	0	0	2	0	1	0	0	4	0	0	0	1	0	265	0.102
3	4	4	4	4	5	4	1	5	4	3	4	4	4	4	4	1	5	4	5	1	4	4	4	1	4	3	1	4	4	4	1	2	0	1	0	0	3	0	0	1	0	5	0	0	0	0	1	266	-0.307
4	5	5	5	4	5	5	1	4	5	5	4	4	4	3	1	5	5	4	5	1	4	3	1	5	4	4	4	1	4	5	1	1	1	0	0	0	2	0	1	0	0	4	0	0	0	1	0	267	-0.151
4	5	4	5	4	4	4	4	5	5	4	4	5	4	4	4	5	5	5	5	5	4	4	4	5	3	3	3	3	3	5	1	1	1	0	0	0	2	0	1	0	0	5	0	0	0	0	1	268	-0.519
3	3	4	3	4	3	4	4	4	5	5	3	4	4	5	5	4	4	5	5	5	4	5	5	4	3	4	4	4	3	4	1	2	0	1	0	0	1	1	0	0	0	4	0	0	0	1	0	269	0.094
1	1	2	1	2	1	2	2	2	2	2	1	1	1	2	1	2	3	2	2	2	1	2	1	2	1	2	1	2	1	2	1	1	1	0	0	0	2	0	1	0	0	5	0	0	0	0	1	270	-2.105
4	4	3	4	5	4	3	3	5	5	4	4	5	4	5	4	4	4	5	5	5	4	5	4	4	4	5	4	4	5	4	1	1	1	0	0	0	3	0	0	1	0	5	0	0	0	0	1	271	0.893
4	4	3	3	4	3	4	3	5	4	4	5	3	5	4	5	4	5	4	5	5	5	4	5	4	3	4	4	4	3	4	2	2	0	1	0	0	2	0	1	0	0	3	0	0	1	0	0	272	0.094
4	4	4	4	5	4	4	4	4	4	4	4	5	4	5	4	4	4	4	5	5	4	5	4	4	4	5	3	5	5	4	2	2	0	1	0	0	3	0	0	1	0	4	0	0	0	1	0	273	0.91
4	4	4	4	4	3	4	4	5	5	4	3	5	4	5	4	5	5	5	4	5	2	1	2	1	4	4	3	3	4	1	2	3	0	0	1	0	2	0	1	0	0	4	0	0	0	1	0	274	0.077
4	3	4	4	5	4	4	4	4	4	5	4	5	4	4	4	4	4	4	5	4	4	4	4	4	4	5	4	5	4	4	2	3	0	0	1	0	3	0	0	1	0	3	0	0	1	0	0	275	0.901
4	4	4	3	4	3	4	4	4	5	5	3	5	4	4	4	5	5	4	5	5	4	4	4	5	3	3	3	4	4	5	2	3	0	0	1	0	3	0	0	1	0	3	0	0	1	0	0	276	-0.104
4	5	4	4	3	4	4	4	4	5	4	4	5	4	4	4	4	4	5	5	5	4	4	4	4	4	4	4	4	3	4	2	3	0	0	1	0	2	0	1	0	0	3	0	0	1	0	0	277	0.28
1	1	1	1	2	2	2	1	2	2	2	2	1	1	2	1	1	2	2	2	2	1	2	1	1	2	1	2	1	2	1	2	2	0	1	0	0	2	0	1	0	0	3	0	0	1	0	0	278	-1.939
1	4	3	4	4	3	2	3	2	2	5	4	5	4	4	1	5	4	5	5	3	1	4	4	5	5	5	5	5	5	5	1	3	0	0	1	0	2	0	1	0	0	5	0	0	0	0	1	279	1.485
3	1	5	3	5	4	4	5	5	4	4	5	4	5	5	1	5	4	1	4	4	1	5	5	5	5	5	1	5	5	5	1	4	0	0	0	1	2	0	1	0	0	4	0	0	0	1	0	280	0.707
1	2	1	1	1	2	1	1	2	1	1	2	1	1	2	1	2	2	1	2	2	1	2	1	2	1	2	1	2	1	2	2	2	0	1	0	0	2	0	1	0	0	3	0	0	1	0	0	281	-2.105
4	4	3	4	3	4	4	3	5	5	5	4	5	4	4	4	4	5	4	5	5	4	4	4	4	3	3	3	3	4	4	2	1	1	0	0	0	2	0	1	0	0	4	0	0	0	1	0	282	-0.315
4	4	4	3	4	3	4	4	5	5	4	3	5	4	5	5	5	4	4	4	3	4	5	5	5	4	2	3	4	4	5	2	1	1	0	0	0	2	0	1	0	0	4	0	0	0	1	0	283	-0.124
4	3	3	4	3	4	4	3	4	4	3	4	3	4	4	4	5	4	5	5	5	4	4	4	5	5	4	5	4	4	5	2	4	0	0	0	1	2	0	1	0	0	5	0	0	0	0	1	284	0.864
3	4	4	4	4	3	4	4	3	4	4	5	5	4	4	4	4	5	4	5	5	4	4	4	4	3	4	3	4	4	4	2	4	0	0	0	1	2	0	1	0	0	5	0	0	0	0	1	285	0.102
3	3	4	3	4	3	4	4	5	5	4	4	4	4	4	5	4	4	4	3	4	4	4	5	4	4	3	3	4	4	4	2	4	0	0	0	1	2	0	1	0	0	5	0	0	0	0	1	286	0.082
2	2	1	1	2	1	2	1	1	2	1	2	2	1	2	2	1	1	2	1	2	1	2	2	1	1	2	1	2	1	1	2	4	0	0	0	1	2	0	1	0	0	4	0	0	0	1	0	287	-2.105
4	3	3	4	4	3	5	3	5	4	5	4	5	5	5	5	4	4	5	4	5	5	5	5	4	5	5	5	5	5	4	2	3	0	0	1	0	2	0	1	0	0	4	0	0	0	1	0	288	1.485
3	3	4	2	3	4	5	4	4	4	3	5	5	4	5	5	5	3	4	3	4	4	5	5	5	4	4	4	4	4	5	1	3	0	0	1	0	3	0	0	1	0	5	0	0	0	0	1	289	0.483
4	4	4	3	4	3	4	4	3	4	1	2	2	5	5	4	4	1	2	2	2	1	2	1	2	4	4	4	4	2	2	1	1	1	0	0	0	1	1	0	0	0	1	1	0	0	0	0	290	0.077
4	4	3	3	3	4	5	3	4	3	4	3	5	5	5	5	4	3	4	3	3	5	5	5	4	4	4	4	4	3	4	1	1	1	0	0	0	1	1	0	0	0	1	1	0	0	0	0	291	0.28
3	3	3	4	4	3	4	3	3	4	5	4	4	4	5	4	4	4	4	5	5	4	5	4	4	4	4	4	4	3	4	1	2	0	1	0	0	3	0	0	1	0	5	0	0	0	0	1	292	0.28
4	4	3	3	4	3	4	3	4	5	4	4	4	5	5	4	4	3	4	3	4	5	5	4	4	3	5	5	5	5	4	1	1	1	0	0	0	1	1	0	0	0	5	0	0	0	0	1	293	1.112
2	1	2	2	1	2	2	2	2	2	2	2	1	1	2	1	2	1	3	2	2	1	2	1	2	1	2	1	2	1	2	1	2	0	1	0	0	2	0	1	0	0	4	0	0	0	1	0	294	-2.105
4	5	5	5	4	5	4	5	5	4	5	4	3	3	3	4	4	4	4	4	4	3	3	4	4	3	3	4	4	3	4	1	2	0	1	0	0	2	0	1	0	0	2	0	1	0	0	0	295	-0.113
5	3	5	4	5	4	4	5	5	5	5	5	4	4	5	5	5	4	4	4	4	4	5	5	5	5	5	5	5	4	5	1	2	0	1	0	0	3	0	0	1	0	4	0	0	0	1	0	296	1.282
3	4	3	3	4	3	5	3	5	3	4	4	4	4	4	3	3	5	4	4	3	4	4	3	3	4	4	4	4	4	3	2	2	0	1	0	0	2	0	1	0	0	4	0	0	0	1	0	297	0.483
3	4	3	3	3	4	5	3	5	4	4	5	5	3	4	4	3	4	3	3	2	3	4	4	3	4	3	3	3	3	3	1	2	0	1	0	0	3	0	0	1	0	4	0	0	0	1	0	298	-0.332
3	4	4	3	4	3	2	4	1	2	1	2	2	4	5	4	5	2	2	2	1	1	2	1	2	1	2	1	2	1	2	1	1	1	0	0	0	1	1	0	0	0	1	1	0	0	0	0	299	-2.105
4	4	3	3	3	4	4	3	4	3	3	4	5	4	4	4	4	4	4	5	5	4	4	4	4	3	3	4	4	4	4	2	1	1	0	0	0	3	0	0	1	0	5	0	0	0	0	1	300	0.091
3	3	3	3	4	3	4	3	4	3	4	3	4	4	4	4	4	5	5	3	4	4	4	4	4	3	5	4	5	4	4	1	2	0	1	0	0	3	0	0	1	0	4	0	0	0	1	0	301	0.715
4	4	5	4	5	4	4	5	5	4	4	4	4	4	5	4	5	4	4	4	4	4	5	4	5	3	3	3	3	3	5	1	4	0	0	0	1	4	0	0	0	1	5	0	0	0	0	1	302	-0.519
3	5	3	4	5	4	4	3	5	4	3	4	3	4	4	4	4	5	4	4	3	4	4	4	4	4	4	3	4	4	4	2	1	1	0	0	0	4	0	0	0	1	5	0	0	0	0	1	303	0.289
4	4	4	5	4	5	5	4	4	5	4	5	4	5	4	4	5	4	5	4	5	5	4	4	5	4	4	4	3	4	5	1	4	0	0	0	1	4	0	0	0	1	5	0	0	0	0	1	304	0.272
4	4	4	5	4	5	2	4	1	2	5	4	5	5	4	4	4	4	5	5	4	5	4	4	4	4	4	5	4	4	4	1	2	0	1	0	0	4	0	0	0	1	4	0	0	0	1	0	305	0.678
4	3	3	3	4	4	4	3	5	5	4	4	5	4	5	4	4	3	2	3	2	4	5	4	4	4	4	4	4	4	4	1	1	1	0	0	0	1	1	0	0	0	1	1	0	0	0	0	306	0.483
1	2	2	1	1	2	2	2	2	2	2	2	1	1	2	1	2	2	2	2	2	1	2	1	2	1	2	1	2	1	2	1	1	1	0	0	0	1	1	0	0	0	1	1	0	0	0	0	307	-2.105
5	5	4	5	4	5	5	4	5	4	5	3	4	4	4	4	4	3	4	3	4	4	4	4	4	5	4	4	5	5	4	1	2	0	1	0	0	3	0	0	1	0	4	0	0	0	1	0	308	1.085
5	5	4	5	5	4	4	4	5	5	5	4	4	4	5	4	5	5	4	5	5	4	5	4	5	3	4	4	4	3	5	1	1	1	0	0	0	2	0	1	0	0	4	0	0	0	1	0	309	0.094
4	5	5	5	4	5	2	5	2	1	5	3	5	5	4	4	5	4	4	5	5	5	4	4	5	4	4	4	4	4	5	1	2	0	1	0	0	3	0	0	1	0	4	0	0	0	1	0	310	0.483
4	4	4	5	5	4	5	4	5	4	3	4	3	5	4	4	5	4	4	4	4	5	4	4	5	3	3	4	3	3	5	2	2	0	1	0	0	4	0	0	0	1	5	0	0	0	0	1	311	-0.324
5	4	5	5	4	4	4	5	5	5	5	5	5	5	4	3	4	3	5	5	4	5	4	3	4	4	4	4	4	4	4	1	1	1	0	0	0	1	1	0	0	0	1	1	0	0	0	0	312	0.483
4	5	5	4	4	5	4	5	5	5	5	4	5	5	4	4	5	4	5	5	5	5	4	4	5	3	4	5	3	4	5	1	1	1	0	0	0	1	1	0	0	0	1	1	0	0	0	0	313	0.28
4	4	3	4	5	4	1	3	5	5	4	4	3	4	2	1	4	2	4	4	3	4	2	4	4	3	3	1	4	4	4	1	4	0	0	0	1	2	0	1	0	0	4	0	0	0	1	0	314	-0.493
4	3	3	3	4	1	4	3	3	4	4	5	1	4	4	1	4	5	2	4	4	4	4	1	4	4	3	4	1	4	4	1	3	0	0	1	0	3	0	0	1	0	5	0	0	0	0	1	315	-0.357
4	4	3	4	5	4	5	3	4	5	5	4	5	4	5	5	4	5	4	4	5	4	5	5	4	4	4	3	4	4	4	1	1	1	0	0	0	1	1	0	0	0	1	1	0	0	0	0	316	0.289
4	3	3	3	4	3	4	3	5	5	4	5	4	4	5	4	5	4	4	3	3	4	5	4	5	3	4	4	4	4	5	1	1	1	0	0	0	2	0	1	0	0	4	0	0	0	1	0	317	0.297
4	3	4	4	4	5	4	4	4	4	5	4	5	5	4	4	4	3	1	2	3	5	4	4	4	4	4	4	4	4	4	1	1	1	0	0	0	1	1	0	0	0	1	1	0	0	0	0	318	0.483
4	4	4	4	4	5	4	4	3	4	3	4	4	4	5	4	4	4	5	5	5	4	5	4	4	4	4	3	3	3	4	1	1	1	0	0	0	2	0	1	0	0	4	0	0	0	1	0	319	-0.126
4	5	5	4	5	4	4	5	5	5	4	5	5	5	4	4	4	3	4	5	5	5	4	4	4	4	4	4	4	3	4	1	1	1	0	0	0	1	1	0	0	0	1	1	0	0	0	0	320	0.28
1	1	1	1	1	2	2	1	1	2	2	2	2	1	2	1	2	2	2	1	2	1	2	1	2	1	2	1	2	1	2	1	1	1	0	0	0	2	0	1	0	0	4	0	0	0	1	0	321	-2.105
4	5	5	5	4	5	5	5	4	5	4	4	5	4	4	4	4	4	4	4	5	4	4	4	4	3	3	3	3	3	4	1	1	1	0	0	0	1	1	0	0	0	1	1	0	0	0	0	322	-0.519
5	5	5	3	4	5	5	5	4	5	4	5	5	1	2	1	1	5	4	3	4	4	3	4	3	5	4	5	4	5	3	1	1	1	0	0	0	1	1	0	0	0	1	1	0	0	0	0	323	1.068
4	5	4	5	5	4	5	4	4	5	4	4	3	5	4	5	5	4	4	4	5	5	4	5	5	5	5	5	5	5	5	1	1	1	0	0	0	1	1	0	0	0	1	1	0	0	0	0	324	1.485
3	4	4	5	4	5	5	4	4	5	5	5	2	5	4	4	4	4	5	4	5	5	4	4	4	4	4	4	3	3	4	1	1	1	0	0	0	2	0	1	0	0	4	0	0	0	1	0	325	0.069
5	5	4	4	5	4	2	4	2	1	2	4	3	5	5	5	5	4	4	5	5	5	5	5	5	4	5	5	5	5	5	1	1	1	0	0	0	1	1	0	0	0	1	1	0	0	0	0	326	1.299
2	2	2	2	1	1	4	2	5	4	4	1	5	2	1	2	1	5	3	3	4	4	4	4	4	4	4	4	4	4	4	1	1	1	0	0	0	2	0	1	0	0	4	0	0	0	1	0	327	0.483
4	4	5	4	4	5	5	5	5	4	5	3	3	5	4	4	4	4	5	5	5	5	4	4	4	3	4	3	4	3	4	1	1	1	0	0	0	2	0	1	0	0	4	0	0	0	1	0	328	-0.101
5	4	5	4	5	4	4	5	3	4	5	4	4	4	4	4	4	4	4	5	5	4	4	4	4	3	4	3	4	3	4	1	1	1	0	0	0	1	1	0	0	0	1	1	0	0	0	0	329	-0.101
4	4	4	4	4	4	4	4	4	4	5	4	4	5	4	5	5	5	5	5	4	5	4	5	5	3	4	3	3	4	5	1	2	0	1	0	0	2	0	1	0	0	5	0	0	0	0	1	330	-0.109
5	5	4	3	5	4	4	4	5	5	5	4	5	4	4	4	4	4	5	5	4	4	4	4	4	3	5	4	4	2	4	2	4	0	0	0	1	4	0	0	0	1	4	0	0	0	1	0	331	0.096
5	5	4	4	5	4	4	4	4	3	5	4	3	2	2	3	3	4	4	4	5	2	2	3	3	4	5	4	5	5	3	1	4	0	0	0	1	4	0	0	0	1	4	0	0	0	1	0	332	1.104
2	1	2	1	2	2	2	2	1	2	1	2	2	1	2	1	2	1	2	1	2	1	2	1	2	1	2	1	2	1	2	2	4	0	0	0	1	4	0	0	0	1	4	0	0	0	1	0	333	-2.105
5	5	4	5	4	4	4	4	5	4	4	3	4	5	5	5	3	3	4	4	4	5	5	5	3	3	3	4	4	4	3	1	3	0	0	1	0	3	0	0	1	0	3	0	0	1	0	0	334	0.091
4	4	5	4	4	5	4	5	5	5	4	4	4	4	4	4	4	4	4	5	4	4	4	4	4	4	5	4	5	4	4	2	3	0	0	1	0	3	0	0	1	0	3	0	0	1	0	0	335	0.901
5	4	5	5	5	4	4	5	4	4	4	3	4	4	3	4	3	3	2	2	3	4	3	4	3	4	3	3	3	4	3	2	3	0	0	1	0	3	0	0	1	0	2	0	1	0	0	0	336	-0.129
5	4	5	4	4	4	4	5	5	4	5	4	3	3	4	4	3	4	5	4	5	3	4	4	3	4	3	3	4	3	3	2	2	0	1	0	0	2	0	1	0	0	2	0	1	0	0	0	337	-0.121
4	3	2	3	3	4	4	2	4	5	4	5	4	4	4	4	3	3	4	4	3	4	4	4	3	4	5	4	5	4	3	1	2	0	1	0	0	2	0	1	0	0	2	0	1	0	0	0	338	0.901
1	2	2	1	1	2	2	2	3	2	2	2	1	1	2	1	2	2	2	3	2	1	2	1	2	1	1	2	1	2	2	1	2	0	1	0	0	2	0	1	0	0	3	0	0	1	0	0	339	-2.125
4	3	3	3	4	4	4	3	5	5	4	4	5	4	4	4	4	4	5	5	4	4	4	4	4	4	4	4	4	4	4	1	2	0	1	0	0	2	0	1	0	0	3	0	0	1	0	0	340	0.483
4	5	4	5	5	4	4	4	4	5	5	5	5	5	4	5	4	5	4	4	3	4	4	4	4	4	4	4	3	4	4	1	3	0	0	1	0	1	1	0	0	0	4	0	0	0	1	0	341	0.272
4	3	4	4	1	5	4	4	4	4	5	4	5	4	4	4	4	4	5	5	3	4	4	4	4	4	4	4	4	4	4	1	2	0	1	0	0	2	0	1	0	0	5	0	0	0	0	1	342	0.483
4	5	3	4	5	1	4	3	4	5	5	4	5	4	3	4	4	4	3	5	4	4	3	4	4	4	4	4	4	3	4	1	2	0	1	0	0	2	0	1	0	0	5	0	0	0	0	1	343	0.28
2	1	3	2	2	1	1	3	2	1	1	2	2	1	2	2	1	1	1	2	1	1	2	2	1	2	1	2	1	2	1	1	2	0	1	0	0	2	0	1	0	0	2	0	1	0	0	0	344	-1.939
4	3	1	3	4	4	3	3	4	4	4	4	3	3	3	4	4	2	4	5	4	3	3	4	1	4	4	4	4	1	4	1	2	0	1	0	0	2	0	1	0	0	3	0	0	1	0	0	345	-0.127
1	2	2	1	1	2	2	2	1	2	1	2	1	1	2	3	2	2	2	1	2	1	2	3	2	1	2	1	2	1	2	1	2	0	1	0	0	2	0	1	0	0	3	0	0	1	0	0	346	-2.105
4	5	5	5	5	4	4	5	3	4	4	4	4	5	4	4	4	4	5	5	5	5	4	4	4	3	3	4	4	3	4	1	3	0	0	1	0	1	1	0	0	0	4	0	0	0	1	0	347	-0.113
3	5	5	3	5	4	4	5	5	5	4	3	4	5	4	4	4	4	4	4	4	5	4	4	4	4	4	3	3	4	4	1	1	1	0	0	0	1	1	0	0	0	4	0	0	0	1	0	348	0.077
4	5	3	5	4	5	4	3	5	4	5	4	4	4	3	4	5	3	4	5	5	4	3	4	5	5	5	5	5	4	5	1	4	0	0	0	1	1	1	0	0	0	4	0	0	0	1	0	349	1.282
4	4	4	4	5	4	4	4	4	5	4	4	5	4	4	4	4	4	4	4	5	4	4	4	4	5	4	4	5	4	4	1	4	0	0	0	1	1	1	0	0	0	5	0	0	0	0	1	350	0.881
2	1	1	2	2	1	2	1	2	1	2	2	2	1	2	1	2	2	2	2	2	1	2	1	2	1	2	1	2	1	2	1	4	0	0	0	1	2	0	1	0	0	4	0	0	0	1	0	351	-2.105
4	5	4	5	4	5	2	4	2	2	2	1	2	1	2	1	2	1	2	2	2	1	2	1	2	2	1	2	1	2	2	1	4	0	0	0	1	2	0	1	0	0	4	0	0	0	1	0	352	-1.939
1	1	1	1	1	2	2	1	2	2	2	2	2	1	2	1	2	1	2	2	2	1	2	1	2	1	2	1	2	1	2	1	3	0	0	1	0	3	0	0	1	0	5	0	0	0	0	1	353	-2.105
5	4	5	4	4	5	4	5	4	3	5	3	4	4	4	4	3	4	4	5	4	4	4	4	3	4	5	4	5	4	3	1	3	0	0	1	0	3	0	0	1	0	5	0	0	0	0	1	354	0.901
4	4	5	4	5	4	4	5	5	5	5	4	5	4	4	3	4	5	5	4	5	4	4	3	4	3	3	3	4	3	4	1	2	0	1	0	0	4	0	0	0	1	5	0	0	0	0	1	355	-0.307
3	4	4	4	4	5	5	4	5	5	4	5	4	4	4	4	4	4	5	4	5	4	4	4	4	3	4	3	4	5	4	1	2	0	1	0	0	4	0	0	0	1	5	0	0	0	0	1	356	0.306
5	4	5	5	5	4	5	5	5	5	4	5	4	5	4	5	4	5	4	5	5	4	4	4	4	3	3	3	4	3	4	1	1	1	0	0	0	4	0	0	0	1	4	0	0	0	1	0	357	-0.307
2	1	1	2	2	1	2	1	1	2	2	1	1	1	2	1	2	2	2	1	2	1	2	1	2	2	1	2	1	2	2	1	1	1	0	0	0	3	0	0	1	0	4	0	0	0	1	0	358	-1.939
4	4	1	3	3	4	4	3	4	3	3	4	3	4	5	4	1	4	4	5	1	4	5	4	1	3	1	3	3	3	5	2	4	0	0	0	1	4	0	0	0	1	4	0	0	0	1	0	359	-0.931
3	1	3	3	4	3	4	3	4	5	4	3	4	4	3	4	1	3	4	4	4	1	3	4	3	1	3	4	4	4	3	1	3	0	0	1	0	3	0	0	1	0	3	0	0	1	0	0	360	-0.282
2	1	1	1	2	1	1	1	2	1	2	2	1	4	2	5	4	1	2	2	2	3	2	2	1	3	4	4	4	3	1	1	1	1	0	0	0	3	0	0	1	0	5	0	0	0	0	1	361	0.094
4	5	5	5	4	5	4	5	3	4	3	4	3	5	5	5	5	4	2	1	2	4	4	4	4	4	4	4	4	4	4	1	1	1	0	0	0	3	0	0	1	0	4	0	0	0	1	0	362	0.483
1	1	2	1	1	2	1	2	4	5	4	3	4	4	4	4	4	3	2	1	2	5	5	5	4	4	4	4	4	4	4	1	1	1	0	0	0	3	0	0	1	0	3	0	0	1	0	0	363	0.483
5	5	4	5	4	5	4	4	3	3	4	4	3	4	4	4	4	5	1	2	1	5	5	4	5	3	3	3	3	3	5	1	1	1	0	0	0	2	0	1	0	0	4	0	0	0	1	0	364	-0.519
5	4	5	4	5	4	5	5	5	4	4	4	4	4	3	4	4	5	5	4	5	5	5	5	5	5	5	5	5	5	5	1	2	0	1	0	0	1	1	0	0	0	5	0	0	0	0	1	365	1.485
2	1	2	2	2	1	1	2	2	1	2	1	2	1	2	1	2	1	4	5	5	1	2	1	2	1	2	1	2	1	2	1	2	0	1	0	0	2	0	1	0	0	5	0	0	0	0	1	366	-2.105
5	5	4	5	1	4	5	4	4	5	4	5	4	4	4	4	1	4	4	2	5	4	4	1	4	4	3	1	3	4	4	1	3	0	0	1	0	1	1	0	0	0	4	0	0	0	1	0	367	-0.518
4	5	5	5	4	1	4	5	5	3	4	3	4	5	4	4	1	5	4	5	2	5	1	4	4	4	1	4	4	4	4	1	1	1	0	0	0	1	1	0	0	0	4	0	0	0	1	0	368	-0.135
1	1	1	1	2	1	2	1	1	2	1	2	2	4	4	4	4	1	4	5	4	2	2	2	1	4	3	4	4	3	1	1	2	0	1	0	0	2	0	1	0	0	5	0	0	0	0	1	369	0.074
5	4	5	4	5	4	1	5	2	1	1	1	1	3	3	4	3	2	3	4	4	1	2	1	2	3	3	3	3	3	2	1	3	0	0	1	0	1	1	0	0	0	5	0	0	0	0	1	370	-0.519
4	5	4	5	4	5	2	4	1	2	2	1	2	4	4	4	3	1	2	2	1	2	2	2	3	4	4	4	4	3	3	1	3	0	0	1	0	2	0	1	0	0	5	0	0	0	0	1	371	0.28
2	1	2	2	1	1	4	2	5	4	1	2	1	5	5	5	5	2	4	3	4	2	2	1	2	5	4	4	4	4	2	1	4	0	0	0	1	2	0	1	0	0	4	0	0	0	1	0	372	0.67
2	2	2	2	1	2	5	2	4	5	2	1	2	1	2	1	2	1	2	1	1	1	2	1	2	2	2	1	2	1	2	1	4	0	0	0	1	3	0	0	1	0	5	0	0	0	0	1	373	-1.919
5	5	5	4	4	5	4	5	4	5	4	5	4	5	4	5	5	4	2	1	2	5	4	5	5	4	4	4	4	4	5	1	4	0	0	0	1	3	0	0	1	0	5	0	0	0	0	1	374	0.483
4	4	5	5	5	4	5	5	5	5	1	2	1	1	2	1	2	1	1	2	1	4	4	4	4	2	4	3	4	4	4	1	3	0	0	1	0	2	0	1	0	0	4	0	0	0	1	0	375	-0.084
4	4	5	4	4	5	4	1	3	4	5	5	5	1	2	1	2	4	2	2	2	1	2	1	2	1	1	2	1	2	2	1	3	0	0	1	0	2	0	1	0	0	4	0	0	0	1	0	376	-2.125
1	2	1	1	2	1	1	1	2	1	1	2	1	3	3	4	4	2	2	1	1	3	3	4	4	4	4	4	4	4	4	1	3	0	0	1	0	1	1	0	0	0	5	0	0	0	0	1	377	0.483
4	4	4	4	5	5	4	4	4	5	5	4	5	4	4	4	4	5	4	4	4	4	4	4	4	5	4	4	4	4	4	1	1	1	0	0	0	1	1	0	0	0	1	1	0	0	0	0	378	0.67
4	4	4	4	5	5	3	3	4	4	5	4	4	3	3	3	3	5	5	5	5	4	4	4	4	5	5	5	4	4	3	1	1	1	0	0	0	2	0	1	0	0	4	0	0	0	1	0	379	1.071
2	1	2	1	2	1	2	2	1	2	2	1	2	1	2	1	2	1	1	1	1	1	2	1	2	1	2	1	2	1	2	1	2	0	1	0	0	1	1	0	0	0	5	0	0	0	0	1	380	-2.105
4	1	1	5	5	4	4	4	4	5	5	4	4	5	4	5	5	3	5	4	5	4	4	4	4	4	3	4	4	4	4	1	2	0	1	0	0	2	0	1	0	0	4	0	0	0	1	0	381	0.277
1	3	4	4	4	5	4	4	4	5	5	4	3	4	4	4	4	4	4	5	4	5	5	5	5	4	4	4	4	4	5	1	2	0	1	0	0	3	0	0	1	0	5	0	0	0	0	1	382	0.483
4	5	5	1	4	5	3	5	3	3	3	4	3	4	5	3	4	4	5	4	5	4	4	4	4	4	4	4	4	4	4	1	1	1	0	0	0	2	0	1	0	0	4	0	0	0	1	0	383	0.483
4	1	3	3	5	4	5	3	3	5	3	4	3	4	4	5	5	4	4	5	4	4	4	5	5	4	4	4	4	3	5	1	1	1	0	0	0	2	0	1	0	0	5	0	0	0	0	1	384	0.28
1	5	4	5	4	4	4	4	4	3	1	2	1	5	5	5	4	5	5	4	5	4	4	4	4	4	4	4	3	4	4	1	2	0	1	0	0	1	1	0	0	0	4	0	0	0	1	0	385	0.272
4	4	4	4	4	5	4	4	4	4	4	4	5	4	4	5	4	4	4	4	5	4	4	4	5	4	4	4	4	5	5	1	2	0	1	0	0	2	0	1	0	0	2	0	1	0	0	0	386	0.687
4	4	4	3	5	3	3	3	3	4	4	3	3	4	4	4	4	4	5	4	4	4	4	4	5	4	3	4	3	4	3	1	2	0	1	0	0	3	0	0	1	0	4	0	0	0	1	0	387	0.066
1	1	1	1	2	1	4	1	5	5	2	1	2	1	2	1	2	1	1	2	1	1	2	1	2	1	2	1	2	1	2	2	4	0	0	0	1	2	0	1	0	0	4	0	0	0	1	0	388	-2.105
4	5	5	4	5	4	4	5	4	5	4	4	5	4	4	5	4	5	4	4	4	5	4	5	5	5	4	4	4	5	5	1	2	0	1	0	0	3	0	0	1	0	4	0	0	0	1	0	389	0.873
1	2	1	1	2	1	5	2	4	4	2	1	2	1	2	2	1	1	1	1	2	1	2	2	1	2	1	2	1	2	1	2	3	0	0	1	0	2	0	1	0	0	4	0	0	0	1	0	390	-1.939
4	5	4	4	5	5	5	5	5	5	4	4	5	4	5	4	5	5	5	5	5	5	5	4	5	4	4	5	4	5	5	2	2	0	1	0	0	2	0	1	0	0	4	0	0	0	1	0	391	0.881
2	1	1	1	1	2	5	1	3	5	1	2	1	2	1	1	1	2	1	2	1	2	1	1	1	1	2	1	2	1	1	1	3	0	0	1	0	3	0	0	1	0	5	0	0	0	0	1	392	-2.105
4	3	1	5	3	4	4	4	5	5	4	5	5	4	4	4	4	5	3	4	5	4	4	4	4	3	4	3	4	4	4	1	1	1	0	0	0	4	0	0	0	1	4	0	0	0	1	0	393	0.102
4	4	4	4	5	5	4	4	4	4	5	5	5	4	4	4	4	5	4	4	4	4	4	4	4	5	4	4	4	4	4	1	1	1	0	0	0	1	1	0	0	0	1	1	0	0	0	0	394	0.67
4	4	4	3	3	4	3	4	3	3	3	4	4	3	4	3	4	1	2	1	2	5	5	4	5	4	4	4	3	3	3	2	1	1	0	0	0	3	0	0	1	0	5	0	0	0	0	1	395	0.069
3	5	3	1	4	5	4	3	4	5	3	3	4	5	4	4	4	4	4	5	4	5	4	4	4	4	4	4	4	3	4	1	2	0	1	0	0	4	0	0	0	1	5	0	0	0	0	1	396	0.28
2	2	2	2	1	1	2	2	3	2	1	2	1	1	2	1	2	2	1	2	1	1	2	1	2	1	2	1	2	3	2	2	4	0	0	0	1	4	0	0	0	1	4	0	0	0	1	0	397	-1.699
1	4	3	4	4	5	2	3	2	3	1	2	1	4	4	4	5	2	2	2	1	2	1	2	1	3	4	4	4	2	1	1	4	0	0	0	1	4	0	0	0	1	4	0	0	0	1	0	398	-0.11
4	3	1	5	5	4	5	4	4	5	5	4	3	5	3	4	4	4	3	4	3	5	3	4	4	4	4	4	4	4	4	2	4	0	0	0	1	4	0	0	0	1	4	0	0	0	1	0	399	0.483
4	5	1	4	4	5	4	5	5	5	1	1	2	1	2	1	2	1	1	2	1	4	5	4	5	4	4	4	4	4	5	1	3	0	0	1	0	3	0	0	1	0	3	0	0	1	0	0	400	0.483
2	2	2	1	1	2	1	2	2	1	2	2	1	4	4	4	4	2	2	1	2	2	1	2	1	3	3	3	3	3	1	2	3	0	0	1	0	3	0	0	1	0	3	0	0	1	0	0	401	-0.519
4	5	5	4	4	5	4	5	5	4	4	5	4	3	3	3	3	4	4	4	4	3	3	3	3	4	3	4	4	4	3	2	3	0	0	1	0	3	0	0	1	0	2	0	1	0	0	0	402	0.277
5	4	5	5	4	5	5	1	4	5	4	4	4	4	4	4	4	5	4	4	4	4	4	4	4	3	3	3	4	4	4	2	2	0	1	0	0	2	0	1	0	0	2	0	1	0	0	0	403	-0.104
5	4	4	4	5	4	2	4	2	2	5	4	4	4	4	4	4	5	3	3	4	4	4	4	4	3	4	3	4	3	4	1	2	0	1	0	0	2	0	1	0	0	2	0	1	0	0	0	404	-0.101
3	3	3	4	5	5	4	1	5	4	3	4	3	4	4	4	4	4	4	5	4	4	4	4	4	4	3	4	3	3	4	1	2	0	1	0	0	2	0	1	0	0	3	0	0	1	0	0	405	-0.138
5	5	5	3	4	1	4	5	3	4	3	4	3	4	4	4	4	4	4	3	4	4	4	4	4	5	5	4	4	5	4	1	3	0	0	1	0	2	0	1	0	0	4	0	0	0	1	0	406	1.079
4	3	4	3	1	4	4	4	5	5	4	4	3	3	4	5	4	4	4	5	3	3	4	5	4	5	5	4	4	4	4	1	3	0	0	1	0	1	1	0	0	0	5	0	0	0	0	1	407	0.876
1	2	2	2	1	1	1	2	1	2	1	2	2	2	2	2	2	5	5	5	4	2	2	2	2	2	2	2	2	2	2	1	2	0	1	0	0	2	0	1	0	0	3	0	0	1	0	0	408	-1.521
4	4	3	3	3	4	4	1	4	5	3	4	5	3	3	4	4	4	4	4	5	3	3	4	4	3	3	4	4	4	4	1	4	0	0	0	1	2	0	1	0	0	4	0	0	0	1	0	409	0.091
1	1	1	1	2	1	1	1	1	2	1	2	2	1	2	1	2	2	1	1	2	1	2	1	2	1	2	1	2	1	2	1	3	0	0	1	0	1	1	0	0	0	4	0	0	0	1	0	410	-2.105
5	4	5	4	5	4	1	5	1	1	1	1	2	2	3	2	2	1	1	2	1	2	3	2	2	2	1	2	1	2	2	1	3	0	0	1	0	1	1	0	0	0	4	0	0	0	1	0	411	-1.939
4	4	4	4	5	5	4	4	4	4	5	5	5	4	4	4	4	5	4	4	4	4	4	4	4	5	4	4	4	4	4	1	1	1	0	0	0	1	1	0	0	0	1	1	0	0	0	0	412	0.67
3	3	4	3	4	4	3	4	3	3	3	3	4	3	3	3	3	4	4	4	3	4	4	4	4	4	4	4	4	3	3	1	2	0	1	0	0	3	0	0	1	0	5	0	0	0	0	1	413	0.28
3	2	3	3	3	2	3	2	2	3	3	3	3	3	4	3	4	1	2	2	1	1	2	1	1	1	1	2	1	2	1	1	1	1	0	0	0	1	1	0	0	0	5	0	0	0	0	1	414	-2.125
1	1	1	1	1	2	1	1	1	1	1	2	1	2	3	2	1	2	1	2	1	2	3	2	1	1	2	1	2	1	1	1	1	1	0	0	0	1	1	0	0	0	4	0	0	0	1	0	415	-2.105
1	3	3	1	2	1	2	3	2	2	2	1	1	1	2	3	2	2	2	2	2	1	2	3	2	2	1	2	1	1	2	1	4	0	0	0	1	1	1	0	0	0	4	0	0	0	1	0	416	-2.142
4	4	5	4	4	5	4	5	5	4	4	3	5	4	4	4	4	4	5	5	3	4	4	4	4	4	4	4	4	2	4	1	4	0	0	0	1	1	1	0	0	0	5	0	0	0	0	1	417	0.077
4	3	3	3	4	3	4	1	4	4	5	4	5	3	3	3	3	4	4	4	4	3	3	3	3	4	3	3	3	2	3	1	4	0	0	0	1	2	0	1	0	0	4	0	0	0	1	0	418	-0.536
4	4	4	4	5	1	5	4	4	5	3	4	3	4	4	5	5	3	4	5	4	4	4	5	5	4	3	3	3	4	5	1	3	0	0	1	0	3	0	0	1	0	5	0	0	0	0	1	419	-0.129
4	4	4	4	4	4	5	4	5	4	5	5	4	3	4	4	4	4	4	3	3	5	5	4	4	5	5	4	4	4	3	1	3	0	0	1	0	3	0	0	1	0	5	0	0	0	0	1	420	0.876
1	3	3	3	5	4	2	3	2	2	4	5	4	4	2	4	4	4	5	5	4	4	2	4	4	4	4	4	4	4	4	1	1	1	0	0	0	3	0	0	1	0	5	0	0	0	0	1	421	0.483
4	4	4	4	5	5	4	4	4	4	5	5	5	4	4	4	4	5	4	4	4	4	4	4	4	5	4	4	4	4	4	1	1	1	0	0	0	1	1	0	0	0	1	1	0	0	0	0	422	0.67
3	3	4	3	3	2	2	3	3	2	3	3	3	3	4	3	3	4	5	4	5	5	5	5	4	3	3	4	3	3	3	1	2	0	1	0	0	2	0	1	0	0	4	0	0	0	1	0	423	-0.324
4	3	1	4	4	5	4	4	5	4	4	4	4	4	4	4	5	3	5	4	5	4	4	4	5	4	4	4	4	3	5	1	2	0	1	0	0	4	0	0	0	1	5	0	0	0	0	1	424	0.28
4	5	5	4	5	4	4	5	4	5	4	4	5	4	4	5	4	5	4	4	4	5	4	5	5	5	4	4	4	5	5	1	2	0	1	0	0	3	0	0	1	0	4	0	0	0	1	0	425	0.873
4	4	4	4	4	4	5	4	5	5	5	5	4	4	4	5	5	4	4	4	4	4	4	5	5	4	4	4	5	5	4	1	4	0	0	0	1	4	0	0	0	1	5	0	0	0	0	1	426	0.898
2	1	1	2	1	2	2	2	4	4	4	4	5	5	4	4	4	1	1	1	1	1	1	2	2	1	1	1	2	2	1	2	1	1	0	0	0	4	0	0	0	1	5	0	0	0	0	1	427	-2.108
4	4	4	4	4	4	5	4	5	4	5	5	4	3	4	4	4	4	4	5	4	5	5	4	4	5	5	4	4	4	3	1	4	0	0	0	1	4	0	0	0	1	5	0	0	0	0	1	428	0.876
4	4	4	4	4	4	5	4	5	4	5	5	4	3	4	4	4	4	4	4	5	5	5	4	4	5	5	4	4	4	3	1	2	0	1	0	0	4	0	0	0	1	4	0	0	0	1	0	429	0.876
4	4	4	4	5	5	4	4	4	4	5	5	5	4	4	4	4	5	4	4	4	4	4	4	4	5	4	4	4	4	4	1	1	1	0	0	0	1	1	0	0	0	1	1	0	0	0	0	430	0.67
4	4	4	4	5	5	4	4	4	4	5	5	5	4	4	4	4	5	4	4	4	4	4	4	4	5	4	4	4	4	4	1	1	1	0	0	0	1	1	0	0	0	1	1	0	0	0	0	431	0.67
2	2	1	1	1	2	2	1	4	5	4	4	5	4	4	5	4	1	2	2	2	1	2	1	1	1	2	2	2	1	1	1	2	0	1	0	0	3	0	0	1	0	4	0	0	0	1	0	432	-1.911
4	3	4	4	5	3	3	3	3	4	4	3	3	4	4	4	4	4	3	4	3	4	4	4	5	4	3	4	3	4	3	1	1	1	0	0	0	2	0	1	0	0	4	0	0	0	1	0	433	0.066
2	1	1	2	1	2	2	1	4	5	4	4	5	4	4	5	4	1	2	2	2	1	2	1	1	1	2	2	2	1	5	1	2	0	1	0	0	3	0	0	1	0	4	0	0	0	1	0	434	-1.911
4	4	4	5	5	4	5	4	3	3	3	4	4	3	4	4	4	4	4	4	4	5	5	4	5	4	4	4	4	3	5	2	2	0	1	0	0	4	0	0	0	1	5	0	0	0	0	1	435	0.28
4	4	4	4	5	5	4	4	4	5	5	4	5	4	4	4	4	5	4	4	4	4	4	4	4	5	4	4	4	4	4	1	1	1	0	0	0	1	1	0	0	0	1	1	0	0	0	0	436	0.67
4	4	4	4	5	5	4	4	4	5	5	4	5	4	4	4	4	5	4	5	4	4	4	4	4	5	4	4	4	4	4	1	1	1	0	0	0	1	1	0	0	0	1	1	0	0	0	0	437	0.67
4	4	4	4	5	5	4	4	4	5	5	4	5	4	4	4	4	5	4	4	4	4	4	4	4	5	4	4	4	4	4	1	1	1	0	0	0	1	1	0	0	0	1	1	0	0	0	0	438	0.67
2	2	2	2	1	1	3	3	2	2	1	2	2	3	3	3	3	1	1	1	1	2	2	2	2	1	1	1	2	2	3	1	1	1	0	0	0	2	0	1	0	0	4	0	0	0	1	0	439	-2.108
4	1	4	5	4	5	4	4	5	4	5	5	5	1	4	3	4	4	1	5	4	3	4	1	4	5	3	4	1	4	4	2	2	0	1	0	0	2	0	1	0	0	2	0	1	0	0	0	440	-0.171
4	4	4	4	5	5	4	4	4	5	5	4	5	4	4	4	4	5	4	4	4	4	4	4	4	5	4	4	4	4	4	1	1	1	0	0	0	1	1	0	0	0	1	1	0	0	0	0	441	0.67
4	4	4	4	5	5	3	3	4	4	5	4	4	3	3	3	3	5	5	5	5	4	4	4	4	5	5	5	4	4	3	1	1	1	0	0	0	2	0	1	0	0	4	0	0	0	1	0	442	1.071
4	5	1	5	4	5	4	4	5	4	3	4	3	4	4	4	4	3	5	4	5	4	4	4	4	3	4	3	4	3	4	1	1	1	0	0	0	3	0	0	1	0	3	0	0	1	0	0	443	-0.101
3	4	3	3	4	1	4	3	4	4	4	5	4	1	4	4	4	1	2	1	2	1	4	4	4	4	4	4	4	1	4	1	2	0	1	0	0	1	1	0	0	0	4	0	0	0	1	0	444	-0.127
4	4	4	4	5	5	3	3	4	4	5	4	4	3	3	3	3	5	4	5	4	4	4	4	4	5	5	5	4	4	3	1	1	1	0	0	0	2	0	1	0	0	4	0	0	0	1	0	445	1.071
4	4	4	4	5	5	4	4	4	5	5	4	5	4	4	4	4	5	4	4	4	4	4	4	4	5	4	4	4	4	4	1	1	1	0	0	0	1	1	0	0	0	1	1	0	0	0	0	446	0.67
4	4	4	4	5	5	3	3	4	4	5	4	4	3	3	3	3	5	5	5	5	4	4	4	4	5	5	5	4	4	3	1	1	1	0	0	0	2	0	1	0	0	4	0	0	0	1	0	447	1.071
4	4	4	4	5	5	3	3	4	4	5	4	4	3	3	3	3	5	5	5	5	4	4	4	4	5	5	5	4	4	3	1	1	1	0	0	0	2	0	1	0	0	4	0	0	0	1	0	448	1.071
4	4	4	5	1	4	4	4	5	4	4	4	5	4	4	4	4	2	1	2	1	4	4	4	4	3	4	4	4	4	4	1	3	0	0	1	0	3	0	0	1	0	5	0	0	0	0	1	449	0.297
3	1	3	3	4	5	4	3	4	5	5	4	5	3	3	4	3	2	2	1	2	3	3	4	3	3	4	4	4	3	3	1	1	1	0	0	0	3	0	0	1	0	4	0	0	0	1	0	450	0.094
4	1	4	4	4	5	3	4	5	5	2	1	1	4	4	4	4	4	4	5	3	4	4	4	4	4	5	4	5	4	4	1	1	1	0	0	0	3	0	0	1	0	4	0	0	0	1	0	451	0.901
3	4	4	1	5	5	4	4	5	5	3	4	3	4	4	4	4	5	5	5	4	4	4	4	4	3	4	4	4	3	4	1	2	0	1	0	0	1	1	0	0	0	5	0	0	0	0	1	452	0.094
5	4	5	4	5	4	4	1	4	5	5	4	5	4	2	4	2	4	4	5	5	4	2	4	2	3	4	4	3	4	2	1	3	0	0	1	0	1	1	0	0	0	5	0	0	0	0	1	453	0.085
4	3	4	4	4	3	2	4	2	2	4	4	3	4	4	4	4	4	5	4	4	4	4	4	4	3	4	4	4	4	4	1	3	0	0	1	0	2	0	1	0	0	5	0	0	0	0	1	454	0.297
4	3	4	3	4	3	4	1	5	4	4	5	4	4	4	4	4	4	5	5	4	4	4	4	4	3	4	4	4	2	4	1	4	0	0	0	1	2	0	1	0	0	4	0	0	0	1	0	455	-0.11
2	4	4	4	3	4	4	4	5	5	4	4	5	4	4	4	4	4	5	4	4	4	4	4	4	4	4	4	4	4	4	1	4	0	0	0	1	3	0	0	1	0	5	0	0	0	0	1	456	0.483
2	1	1	2	2	1	4	1	5	5	2	1	2	3	2	1	2	2	1	2	1	3	2	1	2	1	2	1	2	1	2	1	4	0	0	0	1	3	0	0	1	0	5	0	0	0	0	1	457	-2.105
4	4	3	4	3	4	4	1	4	4	5	4	5	4	3	4	4	4	4	5	5	4	3	4	4	4	4	4	4	4	4	1	3	0	0	1	0	2	0	1	0	0	4	0	0	0	1	0	458	0.483
3	3	3	1	4	3	2	3	1	2	4	5	4	4	3	4	5	4	3	3	4	4	3	1	5	5	3	3	5	5	5	1	2	0	1	0	0	1	1	0	0	0	5	0	0	0	0	1	459	0.684
5	4	1	4	5	4	5	5	5	4	4	4	3	5	5	4	4	4	3	4	4	5	1	4	4	5	4	4	4	5	4	1	2	0	1	0	0	2	0	1	0	0	4	0	0	0	1	0	460	0.873
2	1	2	1	2	2	2	2	1	2	2	1	1	2	3	2	2	1	2	1	2	2	3	2	2	1	2	1	2	1	2	1	1	1	0	0	0	2	0	1	0	0	4	0	0	0	1	0	461	-2.105
3	3	1	3	5	4	4	3	5	5	5	4	4	1	4	4	4	5	1	4	5	4	4	1	4	4	4	1	5	5	4	1	4	0	0	0	1	3	0	0	1	0	5	0	0	0	0	1	462	0.314
2	1	2	1	2	1	1	2	2	1	2	1	2	2	1	2	3	2	1	2	1	2	1	2	3	2	1	2	1	2	3	1	2	0	1	0	0	3	0	0	1	0	5	0	0	0	0	1	463	-1.939
4	1	5	4	4	5	5	5	4	3	3	4	3	3	4	5	4	3	3	3	5	3	4	5	4	4	5	4	5	4	4	1	1	1	0	0	0	2	0	1	0	0	5	0	0	0	0	1	464	0.901
1	4	4	4	5	4	4	4	3	4	5	5	4	4	3	1	5	5	1	3	4	4	3	4	5	4	4	4	4	4	5	1	2	0	1	0	0	1	1	0	0	0	4	0	0	0	1	0	465	0.483
4	3	1	4	4	3	4	3	4	5	5	4	5	2	4	5	4	5	4	5	5	2	4	5	4	3	3	4	5	4	4	1	3	0	0	1	0	1	1	0	0	0	5	0	0	0	0	1	466	0.302
4	5	4	1	4	5	5	4	5	3	4	5	4	1	4	5	4	4	1	5	4	4	4	1	4	1	5	3	3	4	4	1	4	0	0	0	1	3	0	0	1	0	5	0	0	0	0	1	467	-0.276
2	2	2	2	1	1	1	2	2	1	1	2	1	1	2	1	2	2	1	2	1	1	2	1	2	1	2	1	2	1	2	1	3	0	0	1	0	2	0	1	0	0	4	0	0	0	1	0	468	-2.105
2	2	1	2	1	2	2	1	1	2	3	4	3	4	4	5	4	1	2	2	1	4	4	5	4	5	1	5	5	4	4	1	3	0	0	1	0	2	0	1	0	0	4	0	0	0	1	0	469	0.457
4	4	4	3	1	4	4	4	4	3	5	4	5	4	4	1	4	4	5	4	4	4	4	1	4	1	4	4	3	4	4	1	3	0	0	1	0	1	1	0	0	0	5	0	0	0	0	1	470	-0.288
4	5	4	4	4	1	4	4	4	3	4	5	4	1	3	5	4	5	4	5	4	1	3	5	4	1	3	5	4	3	4	1	2	0	1	0	0	1	1	0	0	0	5	0	0	0	0	1	471	-0.291
4	5	5	4	5	4	4	1	5	4	4	4	3	4	4	4	1	4	4	4	5	4	1	4	5	4	1	4	5	5	5	1	2	0	1	0	0	2	0	1	0	0	4	0	0	0	1	0	472	0.279
4	3	1	4	4	3	4	3	4	4	4	3	4	4	4	4	4	3	4	4	3	4	4	4	4	3	3	3	4	3	4	1	1	1	0	0	0	2	0	1	0	0	4	0	0	0	1	0	473	-0.307
4	4	4	4	5	5	4	4	4	4	5	5	5	4	4	4	4	5	4	4	4	4	4	4	4	5	4	4	4	4	4	1	1	1	0	0	0	1	1	0	0	0	1	1	0	0	0	0	474	0.67
4	4	4	4	5	5	4	4	4	5	5	4	5	4	4	4	4	5	4	4	4	4	4	4	4	5	4	4	4	4	4	1	1	1	0	0	0	1	1	0	0	0	1	1	0	0	0	0	475	0.67
4	4	4	4	5	5	4	4	4	5	5	4	5	4	4	4	4	5	4	4	4	4	4	4	4	5	4	4	4	4	4	1	1	1	0	0	0	1	1	0	0	0	1	1	0	0	0	0	476	0.67
5	3	5	4	5	4	1	5	4	3	5	4	5	5	1	5	4	4	1	4	4	5	5	1	4	5	4	3	5	1	4	1	1	1	0	0	0	2	0	1	0	0	5	0	0	0	0	1	477	0.077
5	5	4	1	4	5	4	4	4	5	3	4	4	1	4	5	5	3	2	5	4	4	4	5	1	4	3	4	1	4	5	1	3	0	0	1	0	1	1	0	0	0	4	0	0	0	1	0	478	-0.357
[truncated: 5 more columns]
